# Supplementary material for: The Differential Effects of Anger on Trust: A Cross-Cultural Comparison of the Effects of Gender and Social Distance
Source: Front Psychol. 2020 Dec 23;11:597436. doi: 10.3389/fpsyg.2020.597436 (PMC7786058; doi:10.3389/fpsyg.2020.597436)
Supplement: Supplementary file 1 [file Table_1.XLSX]

## Sheet: Study1_Germany
SubjectID	TreatmentGroup	Anger_Gr	SD_Gr	Type	Transfer	ATransfer	Received	Available	Return	ReceivedReturn	TrustProfit	A_RT	B_RT	E_2_1	E_2_2	E_2_3	E_2_4	E_2_5	E_2_6	E_2_7	E_2_8	E_2_9	E_2_10	E_2_11	E_2_12	E_2_13	E_2_14	E_2_15	E_2_16	E_2_17	E_2_18	E_2_19	E_2_20	E_2_21	E_2_22	E_2_23	E_2_24	E_2_25	E_2_26	E_2_27	E_2_28	E_2_29	E_2_30	TB_1	TB_2	TB_3	EA_1	EA_2	EA_3
141110_1418_1	0	0	0	1	10	10	30	60	10	5	25	6.069	22.542	1	0	2	1	1	2	1	2	1	3	0	3	1	1	1	1	2	2	0	0	1	3	2	0	0	2	0	2	1	2	1	1	1	0	0	1
141110_1418_3	0	0	0	1	0	10	30	60	10	0	30	7.894	55.63	0	1	1	1	1	2	0	0	0	2	0	4	0	0	0	1	3	0	0	0	0	3	0	0	0	4	0	0	0	4	0	0	0	0	1	1
141110_1418_9	0	0	0	1	0	10	30	60	10	0	30	20.14	32.651	1	0	2	0	0	2	0	1	1	1	0	1	0	0	0	0	1	0	0	0	0	2	0	0	0	2	0	0	0	1	0	0	0	0	0	1
141110_1418_12	0	0	0	1	10	10	30	60	22	20	40	14.617	22.433	2	1	0	0	2	2	3	3	0	3	1	0	0	0	0	1	3	1	0	0	0	3	1	0	0	3	0	0	1	4	0	0	0	0	0	1
141110_1418_13	0	0	0	1	10	20	60	90	30	20	40	14.071	72.571	1	1	1	0	0	2	0	1	0	1	0	3	0	0	0	2	2	2	0	0	1	2	1	0	0	1	1	1	0	2	1	1	1	0	0	1
141110_1418_16	0	0	0	2	10	0	0	30	0	10	30	20.904	27.55	1	2	1	2	3	0	0	1	3	1	2	1	0	3	3	2	1	0	2	2	3	2	0	4	0	1	2	4	0	1	1	1	1	1	0	0
141110_1418_20	0	0	0	2	10	30	90	120	0	30	120	61.465	31.59	0	0	4	0	1	4	3	4	0	4	0	4	0	0	0	2	2	1	0	0	0	4	1	0	0	4	0	0	0	3	0	0	1	0	0	1
141110_1418_21	0	0	0	2	20	20	60	90	40	30	50	4.228	26.536	0	0	1	2	0	0	4	1	0	0	0	0	0	0	0	0	4	0	0	1	0	2	4	0	0	0	0	0	0	2	0	0	1	0	0	0
141110_1418_22	0	0	0	2	10	0	0	30	0	10	30	11.731	24.773	1	0	2	1	1	2	0	1	1	3	0	2	0	0	0	2	1	2	0	1	0	2	3	0	0	2	0	0	0	2	1	0	1	0	0	1
141110_1418_23	0	0	0	2	10	20	60	90	30	15	60	16.426	42.167	1	1	2	0	1	2	0	1	1	2	1	2	1	0	2	1	3	2	0	1	2	3	0	2	0	2	2	2	0	3	1	1	1	0	0	1
141110_1418_24	0	0	0	2	10	30	90	120	60	15	60	21.201	26.645	0	0	0	0	1	1	0	0	0	1	0	0	0	0	0	1	0	1	0	0	0	2	0	0	0	0	0	0	0	0	1	1	1	0	0	0
141113_1106_6	0	0	0	1	10	20	60	90	20	30	70	6.255	23.462	1	0	2	0	0	2	0	0	0	2	1	2	0	0	1	1	2	0	0	0	0	3	2	0	0	2	0	0	0	3	1	1	1	0	0	1
141113_1106_9	0	0	0	1	20	30	90	120	45	30	75	44.601	152.242	3	2	2	0	2	1	1	1	2	2	2	1	0	0	0	0	2	2	0	0	2	1	0	0	0	1	0	1	0	2	0	1	0	0	0	0
141113_1106_10	0	0	0	1	10	20	60	90	30	20	60	5.241	23.229	1	1	3	1	0	3	1	2	1	3	1	3	0	1	2	1	3	2	0	1	2	3	2	0	0	3	2	1	1	3	0	1	1	0	0	1
141113_1106_14	0	0	0	2	10	20	60	90	25	20	40	20.592	34.82	1	1	3	1	2	3	1	3	1	2	1	3	1	1	1	1	3	1	0	0	0	3	1	1	1	3	1	1	1	3	0	0	1	0	1	1
141113_1106_16	0	0	0	2	20	0	0	30	10	0	10	10.062	43.4	1	0	3	0	0	3	0	4	0	2	2	3	1	0	0	0	3	0	0	2	0	4	0	1	1	1	3	0	0	3	1	0	0	0	0	1
141113_1106_19	0	0	0	2	20	10	30	60	30	20	30	5.553	41.122	1	0	3	0	3	4	2	3	1	4	0	4	0	0	0	0	4	0	0	0	0	3	0	0	0	4	0	0	0	4	0	1	0	0	0	1
141113_1106_20	0	0	0	2	10	30	90	120	30	10	30	9.375	28.626	0	1	3	0	2	4	2	3	1	4	0	3	0	0	0	2	3	1	1	1	1	3	2	0	0	4	0	0	1	3	1	1	0	0	0	1
141113_1106_21	0	0	0	2	20	10	30	60	10	0	10	16.239	25.912	2	1	2	0	0	3	1	0	0	2	0	3	0	0	0	1	2	2	0	0	0	2	3	0	0	2	0	0	0	3	1	1	1	0	0	1
141113_1106_23	0	0	0	2	20	10	30	60	20	30	40	4.524	33.603	3	0	0	1	3	2	4	1	1	2	1	2	2	0	1	0	2	4	0	0	2	1	1	0	1	1	1	2	2	1	0	1	1	0	0	0
141113_1106_25	0	0	0	2	30	10	30	60	10	20	20	10.203	19.329	0	0	1	0	2	2	0	1	0	1	0	2	0	0	0	3	1	2	0	0	1	3	3	0	0	2	0	1	2	2	0	0	1	0	0	1
141110_1418_2	0	0	0	1	10	20	60	90	40	20	40	16.723	33.836	1	0	3	0	2	2	3	2	0	3	1	3	1	0	0	2	4	1	0	0	0	3	1	0	0	3	0	0	1	3	1	1	1	0	0	1
141110_1418_4	0	0	0	1	10	20	60	90	10	10	30	17.472	29.125	0	1	2	0	2	1	2	0	0	2	1	2	0	0	1	0	3	1	0	0	0	2	1	0	0	2	0	0	2	1	1	0	0	0	0	0
141110_1418_5	0	0	0	1	30	0	0	30	0	0	0	80.949	43.072	3	0	3	3	1	3	1	2	0	4	1	1	2	0	0	1	4	2	1	1	3	2	4	2	3	3	1	0	0	2	1	1	1	0	0	1
141110_1418_6	0	0	0	1	30	30	90	120	120	30	30	7.784	16.146	0	0	2	1	0	4	0	3	0	4	0	3	0	0	0	0	2	0	0	0	0	0	0	0	0	3	0	0	0	3	1	1	1	0	0	1
141110_1418_7	0	0	0	1	30	10	30	60	30	0	0	4.384	40.825	1	0	2	0	1	3	1	2	1	2	1	2	0	0	0	0	2	3	0	0	1	2	2	0	0	2	0	0	1	2	0	1	1	0	0	0
141110_1418_8	0	0	0	1	20	20	60	90	30	40	50	18.923	43.68	3	0	0	0	1	0	0	2	0	4	0	0	1	0	0	1	1	1	0	0	0	2	2	0	0	0	0	0	0	0	1	1	1	0	0	1
141110_1418_10	0	0	0	1	20	10	30	60	15	30	40	24.445	86.939	1	0	0	0	0	1	0	0	0	0	0	0	0	0	0	3	2	3	0	0	0	2	2	1	0	1	0	0	0	2	1	1	1	0	0	0
141110_1418_11	0	0	0	1	30	10	30	60	15	60	60	9.704	89.841	1	0	2	0	0	2	0	1	0	1	0	2	0	0	0	1	0	2	0	0	0	2	0	0	0	1	0	1	0	1	1	1	1	0	0	0
141110_1418_14	0	0	0	2	10	10	30	60	5	10	55	38.33	28.626	1	0	0	0	3	1	0	0	1	2	0	2	0	0	0	1	0	2	0	0	0	2	0	0	0	0	1	1	1	2	0	0	1	0	0	0
141110_1418_15	0	0	0	2	20	10	30	60	20	40	40	16.676	54.226	3	0	2	0	1	3	0	2	0	3	0	3	0	0	0	2	3	2	0	0	0	3	2	0	0	3	0	1	0	3	0	1	1	0	0	1
141110_1418_17	0	0	0	2	20	10	30	60	10	10	50	20.03	47.908	1	0	2	0	0	3	0	2	0	2	0	2	0	0	0	2	3	2	0	1	0	2	1	1	0	2	0	1	1	2	1	1	1	0	0	1
141110_1418_18	0	0	0	2	0	30	90	120	0	0	120	7.566	62.431	3	3	1	1	1	1	0	1	3	1	1	2	2	2	2	3	2	1	1	4	3	1	4	3	2	1	2	2	1	2	1	1	1	0	0	0
141110_1418_19	0	0	0	2	30	30	90	120	30	120	90	4.352	11.528	0	0	2	0	2	3	1	3	0	4	0	2	0	1	0	1	2	1	0	4	0	2	1	1	0	3	0	0	1	3	1	0	0	0	0	1
141110_1418_25	0	0	0	2	10	10	30	60	20	22	40	84.396	57.081	2	2	3	0	0	3	0	1	2	2	0	3	0	0	0	1	3	0	0	0	0	4	2	0	0	2	0	0	0	2	1	1	1	0	0	1
141110_1418_26	0	0	0	2	20	10	30	60	20	30	40	19.297	86.409	1	1	2	0	1	3	1	1	0	1	0	2	0	0	0	2	2	0	0	0	0	3	1	0	0	2	0	1	0	2	1	1	1	0	0	1
141113_1106_1	0	0	0	1	20	10	30	60	20	25	40	26.489	65.489	1	0	1	0	0	2	1	1	0	3	0	1	0	0	0	3	3	0	0	0	0	3	3	0	0	2	0	0	0	3	1	1	1	0	0	1
141113_1106_2	0	0	0	1	20	20	60	90	45	10	45	48.329	44.647	1	0	1	0	2	0	2	0	0	0	0	0	0	0	0	1	2	1	0	0	1	0	1	0	0	0	0	1	1	2	1	1	1	0	0	0
141113_1106_3	0	0	0	1	0	20	60	90	0	10	90	9.157	14.118	3	1	2	2	3	2	3	2	2	4	1	3	1	0	3	2	3	1	0	1	1	2	2	1	1	2	1	2	2	3	1	1	1	0	0	1
141113_1106_4	0	0	0	1	30	30	90	120	60	45	60	10.171	36.348	2	1	0	0	0	0	0	1	2	3	0	2	0	0	0	3	2	1	0	0	0	2	2	1	0	2	0	0	0	2	1	1	1	0	0	1
141113_1106_5	0	0	0	1	20	0	0	30	0	30	30	6.131	17.752	1	0	2	0	0	1	2	2	2	3	1	3	1	0	0	0	4	0	0	0	0	2	2	0	0	2	0	0	0	2	1	0	1	0	0	1
141113_1106_7	0	0	0	1	30	10	30	60	10	30	50	5.772	58.999	2	0	3	1	0	2	0	2	1	3	0	2	0	0	0	1	2	0	0	0	0	3	3	0	0	2	0	0	0	3	1	0	1	0	0	0
141113_1106_8	0	0	0	1	10	20	60	90	0	10	90	22.105	46.676	1	0	3	0	0	3	0	2	1	2	0	2	0	0	0	2	2	0	0	0	0	3	2	0	0	3	0	0	0	0	0	1	0	0	0	1
141113_1106_11	0	0	0	1	10	30	90	120	60	60	60	6.177	28.892	0	0	2	0	0	3	1	1	0	0	0	3	0	0	0	1	3	0	0	0	0	3	1	0	0	1	0	0	0	4	1	1	0	0	0	0
141113_1106_13	0	0	0	1	30	30	90	120	60	7	60	6.584	22.261	1	0	2	0	0	0	0	0	0	0	0	0	0	0	0	2	0	0	0	0	0	3	3	0	0	0	0	0	0	3	1	1	1	0	0	0
141113_1106_15	0	0	0	2	20	20	60	90	10	45	55	128.622	34.944	1	1	2	1	0	1	0	1	0	2	0	1	0	0	0	1	1	0	0	0	0	1	1	0	0	1	0	0	0	2	1	1	1	0	0	1
141113_1106_17	0	0	0	2	30	30	90	120	45	60	60	10.858	70.591	1	1	2	2	3	2	3	2	2	3	2	3	0	0	0	1	2	1	0	0	1	2	1	0	0	1	1	2	1	1	1	1	1	0	0	0
141113_1106_18	0	0	0	2	0	20	60	90	30	0	30	7.66	23.338	3	0	2	0	2	1	3	0	2	1	0	1	0	0	1	0	2	0	0	0	1	2	2	0	0	1	0	0	1	2	1	0	1	0	0	1
141113_1106_22	0	0	0	2	30	20	60	90	30	45	45	4.15	26.708	1	0	2	0	1	3	1	2	0	4	0	3	0	0	1	0	3	1	0	1	0	4	2	1	0	3	0	1	0	2	0	1	0	0	0	1
141113_1106_24	0	0	0	2	30	10	30	60	60	60	60	16.973	112.102	0	0	1	0	1	2	0	0	0	4	0	1	0	0	0	1	1	0	0	0	0	2	2	0	0	0	0	0	0	0	0	0	0	0	0	0
141113_1106_26	0	0	0	2	30	30	90	120	7	60	60	6.068	152.491	1	1	3	1	3	2	2	2	3	1	1	2	2	1	2	1	2	3	1	2	2	2	1	1	1	2	2	2	2	2	1	1	1	0	0	1
141110_1246_1	1	1	0	1	20	30	90	120	60	30	40	13.853	18.595	1	4	1	3	3	2	3	0	4	2	3	1	3	4	4	0	0	2	2	4	4	0	0	3	3	0	4	0	3	1	0	0	0	1	1	0
141110_1246_7	1	1	0	1	20	30	90	120	10	40	50	18.346	33.805	1	1	2	3	1	1	2	0	1	0	1	2	1	2	2	2	1	2	2	2	2	2	2	2	1	1	1	0	0	1	0	1	0	0	0	0
141110_1246_8	1	1	0	1	20	20	60	90	10	20	30	8.548	29.063	2	3	1	2	0	0	3	0	3	0	0	0	0	4	4	0	0	3	4	1	3	0	0	4	2	0	3	0	0	0	1	1	1	1	1	0
141110_1246_13	1	1	0	1	10	10	30	60	20	0	20	7.535	25.179	2	1	1	1	1	1	2	1	0	0	1	0	0	3	0	0	0	2	3	3	1	0	0	2	1	0	2	0	1	0	1	0	1	1	1	0
141110_1246_14	1	1	0	1	30	30	90	120	30	0	0	14.602	51.574	0	1	0	0	0	1	0	0	1	1	0	2	0	3	0	0	2	1	1	3	2	1	0	1	0	1	0	0	0	1	0	1	1	1	0	0
141110_1246_15	1	1	0	2	30	20	60	90	30	60	60	12.48	37.612	3	2	2	1	1	1	3	1	3	1	2	2	2	3	2	2	2	3	2	2	3	1	2	3	2	2	2	2	2	2	1	0	1	1	1	0
141110_1246_16	1	1	0	2	10	10	30	60	10	10	50	6.724	16.646	3	2	3	0	0	0	0	2	1	0	1	0	0	4	0	0	1	2	3	3	1	4	0	1	0	0	0	0	0	3	0	1	1	1	0	0
141110_1246_18	1	1	0	2	30	20	60	90	20	60	70	48.719	62.369	2	3	0	3	4	0	1	0	4	0	0	0	2	2	3	0	0	2	1	4	2	0	0	3	2	0	3	0	4	0	1	1	0	0	1	0
141110_1246_20	1	1	0	2	10	10	30	60	5	10	55	13.791	54.179	2	1	2	1	1	1	2	0	2	1	2	2	1	3	2	3	1	3	3	3	3	3	2	3	3	1	2	2	3	1	0	1	1	0	0	0
141110_1246_21	1	1	0	2	30	20	60	90	40	10	50	4.852	50.701	3	1	3	1	2	1	3	2	1	1	1	2	1	3	2	1	3	1	3	1	1	2	1	3	2	1	2	2	1	3	1	1	1	1	0	0
141110_1246_22	1	1	0	2	20	20	60	90	20	10	70	18.502	43.774	0	4	1	2	2	0	1	0	0	0	2	0	0	4	2	0	1	2	3	4	2	0	0	3	0	0	3	0	1	0	0	1	1	1	0	0
141110_1246_23	1	1	0	2	20	20	60	90	0	20	90	19.125	31.512	2	1	3	2	1	0	1	0	2	0	2	0	0	4	2	0	1	2	3	2	1	1	0	3	0	0	2	1	0	0	0	0	0	1	1	0
141110_1246_25	1	1	0	2	10	10	30	60	20	10	40	13.26	22.979	2	3	0	1	1	0	2	1	1	0	3	0	3	3	3	0	0	1	3	3	2	1	0	4	3	0	1	2	1	1	1	0	1	1	1	0
141113_0915_3	1	1	0	1	20	20	60	90	20	20	30	8.252	41.855	0	1	3	0	1	2	0	2	0	2	0	4	0	2	1	2	3	0	1	1	0	2	1	2	0	3	0	0	0	3	1	1	1	1	0	0
141113_0915_5	1	1	0	1	10	20	60	90	10	0	20	11.763	35.272	1	1	2	0	0	1	0	0	0	1	0	1	0	0	0	1	2	0	0	0	0	1	2	1	0	0	1	0	2	0	1	0	0	0	0	0
141113_0915_6	1	1	0	1	10	30	90	120	50	0	20	7.16	33.322	3	4	2	3	0	0	1	1	3	0	2	0	2	4	4	0	0	4	3	4	2	1	1	3	0	0	3	2	3	1	0	0	0	1	1	0
141113_0915_8	1	1	0	1	10	20	60	90	10	20	40	6.599	25.366	0	2	3	3	0	0	1	0	2	0	0	1	0	3	2	2	0	0	2	2	1	3	3	3	0	2	0	2	0	0	1	0	0	1	1	0
141113_0915_9	1	1	0	1	10	30	90	120	40	10	30	7.176	52.12	0	3	1	1	2	0	4	0	3	0	1	0	1	4	1	0	1	0	4	0	2	2	0	4	0	0	2	1	2	1	0	1	1	1	0	0
141113_0915_11	1	1	0	1	30	30	90	120	60	60	60	10.874	19.407	1	3	0	0	1	0	0	0	2	0	0	0	0	3	2	1	0	1	4	3	0	2	0	3	0	1	0	0	0	0	1	0	1	1	0	0
141113_0915_12	1	1	0	1	10	20	60	90	28	10	30	15.646	27.269	3	1	1	2	3	0	2	0	2	0	3	0	2	4	2	1	0	2	3	3	3	0	1	3	1	0	2	2	2	1	0	1	0	1	0	0
141113_0915_14	1	1	0	1	30	10	30	60	10	30	30	11.076	28.876	1	3	1	1	2	1	2	1	2	1	2	1	3	3	2	1	1	3	3	3	2	1	1	2	1	1	1	1	1	1	0	0	1	1	0	0
141113_0915_15	1	1	0	2	10	30	90	120	10	15	110	18.97	53.742	4	1	2	0	0	2	3	2	1	0	1	2	0	4	1	0	0	3	3	1	1	3	0	3	0	1	0	0	0	0	0	1	1	1	0	0
141113_0915_18	1	1	0	2	20	10	30	60	20	30	40	8.034	32.869	2	2	1	3	1	0	1	0	2	0	1	1	0	3	2	1	1	2	0	3	1	1	1	2	0	1	2	0	0	1	0	0	1	1	1	0
141113_0915_21	1	1	0	2	30	30	90	120	60	30	60	6.708	24.757	4	3	0	1	2	0	3	0	3	0	4	0	4	3	3	0	0	4	1	3	4	0	0	1	0	0	2	3	1	0	1	1	1	1	1	0
141113_0915_23	1	1	0	2	30	10	30	60	10	40	50	41.325	115.113	0	1	2	0	2	0	0	0	3	0	0	1	0	3	1	0	2	0	0	3	0	3	0	0	0	0	1	0	0	2	0	0	0	1	1	0
141113_0915_26	1	1	0	2	20	10	30	60	10	28	50	9.984	24.429	0	1	2	0	0	1	0	0	0	0	0	1	0	3	0	1	1	1	3	1	1	2	0	3	0	1	1	1	0	1	1	1	0	1	0	0
141113_0915_28	1	1	0	2	10	30	90	120	30	10	90	5.18	83.133	1	1	3	0	0	0	0	3	0	0	0	1	0	3	1	0	1	0	3	1	0	3	1	3	0	0	0	0	0	2	0	0	0	1	0	0
141110_1246_2	1	1	0	1	10	10	30	60	10	10	30	11.373	48.032	1	1	2	1	3	1	0	1	4	2	1	3	0	1	1	0	1	3	0	3	2	2	1	4	0	1	3	1	3	2	0	1	1	0	1	0
141110_1246_3	1	1	0	1	30	30	90	120	45	60	60	10	43.586	4	4	2	2	3	1	3	2	2	4	3	2	0	4	0	0	2	1	4	1	3	4	4	4	4	0	0	3	1	2	1	1	1	0	0	0
141110_1246_4	1	1	0	1	20	30	90	120	60	20	30	16.427	45.474	1	2	0	3	4	1	3	1	0	1	1	3	1	4	3	1	1	3	3	2	3	1	0	3	0	0	2	2	3	1	1	1	0	1	0	0
141110_1246_5	1	1	0	1	10	10	30	60	10	10	30	6.973	26.052	1	2	0	3	3	0	0	0	1	0	2	1	3	4	3	0	1	1	4	4	4	0	0	4	2	0	2	2	4	1	1	1	0	1	1	0
141110_1246_6	1	1	0	1	10	10	30	60	10	5	25	59.171	43.477	0	1	2	0	0	1	0	1	0	1	0	1	0	2	0	0	1	0	2	1	0	2	0	2	0	0	0	0	0	1	1	1	1	1	0	0
141110_1246_9	1	1	0	1	20	20	60	90	20	0	10	11.575	40.934	1	2	2	3	0	0	1	1	2	0	2	1	0	3	3	1	2	1	3	2	3	3	1	4	0	2	2	3	0	1	0	0	0	1	1	0
141110_1246_10	1	1	0	1	30	30	90	120	60	60	60	76.363	22.245	3	3	2	3	1	0	3	1	4	0	2	1	0	3	1	0	1	1	3	3	1	3	0	4	0	1	3	2	2	1	1	1	0	1	1	0
141110_1246_11	1	1	0	1	10	10	30	60	10	20	40	12.527	33.696	1	1	2	0	1	0	0	0	1	1	0	0	0	2	1	1	1	0	1	2	1	1	2	2	0	1	1	1	0	1	1	0	1	1	0	0
141110_1246_12	1	1	0	1	20	20	60	90	0	20	30	63.82	19.469	1	2	3	1	3	0	2	1	2	3	1	0	0	1	2	1	2	3	1	0	1	3	1	2	1	0	1	0	3	1	1	0	1	0	0	0
141110_1246_17	1	1	0	2	30	30	90	120	60	45	60	16.599	34.773	0	2	3	4	2	0	2	1	3	1	3	1	1	4	3	1	0	2	4	1	3	3	0	4	1	0	2	2	1	1	1	0	1	1	0	0
141110_1246_19	1	1	0	2	10	10	30	60	10	10	50	20.14	64.787	2	1	4	0	2	0	2	4	0	0	1	4	0	3	0	2	4	0	3	0	0	4	2	3	0	2	0	1	0	4	1	1	1	1	0	0
141110_1246_24	1	1	0	2	30	30	90	120	60	60	60	35.755	18.471	0	1	2	0	1	0	2	0	0	0	0	2	0	4	3	0	0	1	4	0	1	2	0	3	0	0	1	1	4	2	1	1	1	1	0	0
141110_1246_26	1	1	0	2	20	20	60	90	20	0	70	6.646	23.588	4	2	1	1	0	0	2	0	3	0	3	0	0	2	1	0	0	1	3	3	3	1	0	3	0	0	0	1	0	1	0	0	0	1	0	0
141110_1246_27	1	1	0	2	10	10	30	60	0	20	60	9.984	18.315	0	2	1	1	3	0	2	0	1	0	2	1	0	1	1	0	1	3	0	2	2	1	0	1	0	0	0	1	2	2	1	1	1	0	1	0
141110_1246_28	1	1	0	2	30	30	90	120	0	30	120	28.486	59.327	2	4	0	3	2	0	3	0	4	0	0	0	2	4	4	0	0	3	4	3	3	0	0	4	2	0	4	3	3	0	0	0	0	1	1	0
141113_0915_1	1	1	0	1	30	10	30	60	15	10	10	12.122	57.143	4	2	1	3	3	0	2	1	3	0	2	0	2	4	4	2	1	2	4	3	4	0	3	4	2	0	3	2	0	0	0	0	0	0	1	0
141113_0915_2	1	1	0	1	10	20	60	90	30	15	35	10.81	18.502	0	3	1	0	0	0	0	0	1	0	0	3	0	4	2	1	2	0	4	2	0	3	3	0	0	0	0	0	0	4	0	0	0	1	0	0
141113_0915_4	1	1	0	1	10	20	60	90	30	20	40	13.276	44.086	1	2	0	0	1	0	2	0	0	0	0	0	0	2	0	1	0	1	1	0	0	1	0	1	0	0	0	0	0	0	0	0	0	1	0	0
141113_0915_7	1	1	0	1	30	30	90	120	30	60	60	19.11	22.121	2	3	1	0	1	0	1	0	2	0	0	1	4	4	0	0	0	1	4	3	2	2	0	4	0	0	0	0	0	3	0	0	1	1	0	0
141113_0915_10	1	1	0	1	10	20	60	90	0	20	40	29.843	43.587	1	3	1	2	3	0	2	1	3	0	1	3	1	3	1	1	3	3	3	4	2	1	0	3	0	2	2	3	1	3	1	1	1	1	1	0
141113_0915_13	1	1	0	1	10	0	0	30	0	10	30	9.594	25.257	1	3	2	0	0	0	1	0	3	1	0	0	0	3	1	0	1	3	2	2	3	1	1	1	1	0	2	2	0	1	1	1	1	1	0	0
141113_0915_16	1	1	0	2	20	10	30	60	15	30	45	26.551	28.018	3	2	1	1	4	0	3	0	0	0	3	1	1	2	1	1	1	4	2	2	3	1	1	1	0	0	1	3	3	1	1	0	1	0	0	0
141113_0915_17	1	1	0	2	20	20	60	90	20	20	70	7.707	36.005	0	2	0	1	2	0	2	0	3	0	1	0	1	2	3	0	2	3	1	3	0	1	0	1	0	0	2	1	2	1	1	1	1	0	0	0
141113_0915_19	1	1	0	2	20	10	30	60	0	10	60	10.889	31.106	1	1	2	0	3	1	2	1	0	2	0	2	1	3	1	3	2	3	2	0	0	2	2	2	0	1	0	1	2	2	0	1	0	0	0	0
141113_0915_20	1	1	0	2	30	10	30	60	0	50	60	5.881	15.412	3	1	2	0	0	0	0	2	1	0	2	1	0	3	1	4	2	3	3	1	0	1	0	2	0	1	0	0	0	2	0	1	1	1	0	0
141113_0915_22	1	1	0	2	20	10	30	60	20	10	40	6.006	44.429	1	0	0	0	3	0	0	0	2	1	0	2	0	2	1	1	1	3	0	3	0	1	3	2	0	1	1	0	3	2	0	1	0	0	0	0
141113_0915_24	1	1	0	2	20	10	30	60	20	0	40	7.91	32.245	2	2	0	2	2	1	2	1	2	0	1	0	0	3	1	2	1	2	2	0	1	2	2	2	0	1	0	0	0	1	1	1	0	1	0	0
141113_0915_25	1	1	0	2	30	30	90	120	60	60	60	10.015	34.413	1	2	1	1	2	0	1	0	1	0	1	1	1	0	2	1	1	2	0	2	2	1	2	1	1	0	1	3	3	2	1	1	1	0	0	0
141113_0915_27	1	1	0	2	0	10	30	60	10	0	50	13.713	21.731	3	2	3	0	0	0	3	3	1	0	3	0	0	1	4	0	0	0	4	3	2	1	0	4	1	0	2	3	0	1	1	1	1	1	0	0
150126_1214_2	2	0	1	2	10	20	60	90	30	30	60	12.839	27.753	1	0	2	2	1	1	1	0	4	0	0	3	0	0	2	4	2	3	0	3	2	1	4	0	0	1	3	2	2	2	1	0	0	0	1	0
150126_1214_6	2	0	1	2	30	10	30	60	20	0	40	5.881	24.321	2	2	1	2	1	1	0	1	2	2	0	2	0	0	0	2	1	1	0	0	0	2	3	0	0	2	1	0	0	2	0	0	0	0	0	0
150126_1214_8	2	0	1	2	10	20	60	90	20	0	70	11.84	77.252	0	0	0	0	0	3	0	0	0	2	0	1	0	0	0	1	1	0	0	0	0	1	1	0	0	2	0	1	0	0	1	1	0	0	0	1
150126_1214_10	2	0	1	2	0	10	30	60	0	0	60	6.911	36.301	3	1	2	0	1	3	2	0	0	2	0	4	2	0	1	2	4	1	0	0	3	2	0	0	0	3	0	2	0	4	0	0	0	0	0	1
150126_1214_13	2	0	1	1	20	20	60	90	10	10	20	14.945	82.353	2	0	3	0	2	3	1	4	1	3	1	4	0	0	1	0	4	1	0	0	0	3	1	0	0	3	0	0	0	4	1	1	1	0	0	1
150126_1214_15	2	0	1	1	10	30	90	120	0	10	30	10.264	31.387	0	0	2	0	0	1	0	1	0	0	0	2	2	1	0	1	2	0	0	1	3	2	3	0	1	1	1	3	0	2	0	0	0	0	0	0
150126_1214_16	2	0	1	2	30	10	30	60	15	10	45	5.289	32.854	0	0	2	0	0	3	0	0	0	3	0	2	0	0	0	0	0	0	0	0	1	2	0	0	0	3	0	0	0	2	1	1	1	0	0	1
150126_1214_17	2	0	1	1	10	20	60	90	30	0	20	9.828	35.911	2	1	3	0	1	3	0	1	0	3	0	3	0	0	0	0	3	0	0	0	0	3	2	0	0	4	0	0	1	3	1	1	1	0	0	1
150126_1214_19	2	0	1	1	20	0	0	30	0	0	10	7.425	18.33	0	2	0	0	0	0	0	0	0	0	0	0	0	0	0	1	0	0	0	0	0	0	1	0	0	0	0	0	0	0	1	1	1	0	0	0
150126_1214_22	2	0	1	2	0	0	0	30	0	0	30	6.63	17.768	2	0	2	0	0	2	1	1	0	1	0	2	1	0	0	1	2	2	0	0	2	1	3	1	1	1	1	1	1	2	1	1	1	0	0	0
150126_1214_26	2	0	1	2	20	10	30	60	0	0	60	11.451	23.883	0	0	2	0	0	0	0	0	0	0	0	0	0	0	0	2	0	2	0	0	0	2	2	0	0	2	0	0	0	1	1	0	0	0	0	0
150126_1214_28	2	0	1	2	10	10	30	60	10	0	50	17.409	42.042	1	0	2	0	0	3	0	2	0	3	0	3	0	0	0	1	3	0	0	1	0	3	2	0	0	3	0	1	0	3	1	1	1	0	0	1
150129_0928_1	2	0	1	1	20	20	60	90	30	40	50	11.264	22.34	1	3	0	1	2	2	0	4	0	1	0	3	2	0	2	1	2	0	0	3	2	2	4	0	0	2	0	1	0	3	1	0	0	0	0	1
150129_0928_3	2	0	1	1	20	10	30	60	0	40	50	20.733	19.703	1	0	2	1	0	2	0	2	0	2	0	3	0	2	2	3	2	0	2	1	1	2	1	1	0	2	0	4	0	2	0	0	0	0	0	0
150129_0928_5	2	0	1	1	10	30	90	120	20	0	20	15.678	27.971	1	0	0	0	1	2	0	0	2	2	0	2	0	0	1	4	2	3	1	0	0	3	4	3	0	1	2	0	0	2	0	1	1	0	1	0
150129_0928_8	2	0	1	2	30	30	90	120	30	20	90	13.12	14.321	1	1	2	0	0	1	0	1	0	2	0	2	1	0	0	3	2	0	0	1	1	2	4	0	1	2	0	2	0	2	1	1	1	0	0	0
150129_0928_9	2	0	1	1	30	30	90	120	60	0	0	86.097	67.705	1	0	2	0	1	3	1	0	1	1	0	3	0	0	0	1	2	0	0	0	0	3	2	0	0	2	0	2	0	3	1	0	1	0	0	0
150129_0928_11	2	0	1	1	30	20	60	90	20	0	0	15.116	43.119	1	0	2	0	0	3	1	0	0	3	0	3	0	0	0	1	3	0	0	0	0	2	0	0	0	3	0	1	0	3	1	1	1	0	0	1
150129_0928_12	2	0	1	2	20	30	90	120	120	60	0	31.481	118.811	2	2	1	2	2	0	2	0	2	0	0	0	2	0	1	0	1	2	0	3	0	0	0	0	1	1	3	3	2	1	0	1	1	0	0	0
150129_0928_13	2	0	1	1	20	20	60	90	20	20	30	15.507	43.571	1	0	2	0	0	2	0	2	0	1	0	3	0	0	0	3	2	1	0	0	0	4	2	0	0	2	0	0	1	2	1	1	1	0	0	1
150129_0928_18	2	0	1	2	20	10	30	60	30	0	30	23.977	52.37	0	1	2	0	0	3	0	1	1	2	0	2	0	0	1	2	1	0	0	0	1	3	3	0	0	2	0	1	0	2	1	1	1	0	0	1
150129_0928_19	2	0	1	1	0	20	60	90	0	30	60	130.167	39.266	0	0	3	0	3	4	0	2	0	3	0	3	0	0	0	2	2	3	0	0	0	2	2	0	0	3	0	1	1	2	1	1	1	0	0	1
150129_0928_20	2	0	1	2	20	0	0	30	0	0	30	9.391	18.424	1	0	3	0	0	2	0	3	0	2	0	3	0	0	0	2	3	1	0	0	0	3	0	0	0	2	0	0	0	3	0	0	0	0	0	1
150129_0928_21	2	0	1	1	20	30	90	120	20	0	10	5.913	24.976	0	1	2	0	0	2	0	2	0	3	0	3	1	0	0	1	3	0	0	0	0	2	1	0	0	3	1	2	1	3	1	0	1	0	0	1
150129_0928_24	2	0	1	2	10	30	90	120	60	20	60	28.329	54.897	0	1	2	0	0	2	1	1	1	3	0	3	0	0	0	2	3	1	0	1	1	2	4	0	0	3	0	0	0	4	1	0	1	0	0	1
150126_1214_1	2	0	1	1	20	10	30	60	30	30	40	12.168	17.519	2	1	2	1	0	2	0	2	1	2	1	1	0	1	0	2	2	2	0	0	1	2	1	0	0	2	0	1	0	2	0	1	0	0	0	0
150126_1214_3	2	0	1	1	10	30	90	120	30	30	50	20.561	45.459	2	0	1	0	1	0	0	0	0	1	0	0	0	0	0	2	1	2	0	0	0	1	1	0	0	1	0	0	0	0	1	1	1	1	0	1
150126_1214_4	2	0	1	2	30	10	30	60	30	30	30	8.003	37.581	1	0	2	0	0	2	0	0	0	1	0	1	0	0	0	2	1	0	0	0	0	2	0	0	0	1	0	0	0	1	1	1	1	0	0	1
150126_1214_5	2	0	1	1	10	30	90	120	0	20	40	9.079	36.036	3	0	2	0	0	3	0	2	1	3	0	2	0	0	0	2	2	0	0	0	0	3	3	0	0	3	0	0	0	2	0	1	1	0	0	1
150126_1214_7	2	0	1	1	20	10	30	60	10	20	30	13.759	12.839	3	0	2	0	0	3	1	0	0	2	0	2	0	0	0	0	2	0	0	0	0	2	2	0	0	2	0	0	0	2	1	0	1	0	0	1
150126_1214_9	2	0	1	1	10	0	0	30	0	0	20	17.129	18.096	1	0	1	0	1	2	0	1	0	3	0	2	0	0	0	1	2	0	0	0	1	1	1	0	0	2	0	1	0	3	0	0	0	0	0	1
150126_1214_11	2	0	1	1	30	20	60	90	40	0	0	8.549	50.7	0	0	0	0	1	2	1	0	0	3	0	1	0	0	0	0	1	1	0	0	0	3	1	0	0	2	0	1	0	2	1	1	1	0	0	1
150126_1214_12	2	0	1	2	20	30	90	120	0	0	120	10.67	23.79	0	0	3	0	1	2	3	3	1	2	0	3	0	1	0	3	3	1	0	0	1	3	2	0	0	2	0	0	0	3	0	0	1	0	0	1
150126_1214_14	2	0	1	2	20	20	60	90	10	10	80	12.168	81.277	2	0	2	0	0	2	0	3	0	2	0	3	0	1	0	1	3	0	0	0	0	4	0	0	0	3	0	1	0	3	1	0	1	0	0	1
150126_1214_18	2	0	1	2	20	10	30	60	0	30	60	6.926	20.545	1	0	4	0	2	3	2	2	2	3	0	3	3	1	0	1	3	0	0	0	0	4	1	0	3	4	4	3	1	2	0	0	0	1	0	1
150126_1214_20	2	0	1	2	0	20	60	90	0	30	90	31.216	16.817	0	2	2	0	0	1	0	2	3	2	0	2	1	2	0	2	2	2	0	1	3	2	3	4	0	2	0	3	0	2	1	0	0	1	0	0
150126_1214_21	2	0	1	1	0	0	0	30	0	0	30	46.519	26.13	0	0	4	0	0	2	0	2	0	3	2	2	0	0	0	1	1	0	0	0	0	4	0	1	0	1	0	0	1	1	0	1	1	0	0	0
150126_1214_23	2	0	1	1	0	10	30	60	10	0	30	26.551	41.745	2	0	1	0	3	3	1	1	0	3	0	3	0	0	0	0	2	1	0	3	3	1	0	1	1	2	0	0	1	2	1	1	1	0	0	1
150126_1214_24	2	0	1	2	10	0	0	30	0	0	30	8.548	25.272	0	0	3	0	0	3	0	3	0	3	0	4	0	0	0	1	3	0	0	0	0	3	0	0	0	3	0	0	0	3	0	0	0	0	0	1
150126_1214_25	2	0	1	1	10	20	60	90	0	0	20	32.682	80.309	2	0	1	1	3	1	0	1	0	3	0	2	1	1	2	3	2	3	1	1	0	1	2	3	0	1	0	1	1	2	0	0	1	0	0	1
150126_1214_27	2	0	1	1	10	10	30	60	0	0	20	37.471	21.543	1	0	2	0	1	2	0	0	0	2	0	1	0	0	1	2	1	1	0	1	1	3	1	1	0	1	1	1	1	2	1	1	1	0	0	0
150129_0928_2	2	0	1	2	20	20	60	90	40	30	50	13.587	38.439	1	1	1	0	0	2	0	0	0	2	0	2	0	0	1	1	1	0	0	0	1	3	2	0	0	1	0	1	0	2	1	1	0	0	0	0
150129_0928_4	2	0	1	2	10	20	60	90	0	30	90	14.32	15.694	1	0	2	0	1	3	1	1	1	3	1	3	1	0	1	1	3	0	0	1	1	2	2	1	1	2	1	1	1	2	0	0	0	0	1	1
150129_0928_6	2	0	1	2	30	10	30	60	0	20	60	7.8	21.95	0	0	0	0	0	3	0	0	0	2	0	1	0	0	0	2	0	0	0	0	0	2	0	0	0	3	0	0	0	0	1	1	1	0	0	1
150129_0928_7	2	0	1	1	30	30	90	120	60	0	0	4.056	17.613	1	0	3	0	0	3	0	3	0	4	0	3	1	0	0	2	2	1	0	0	0	4	1	1	1	3	1	1	1	3	1	1	1	0	0	1
150129_0928_10	2	0	1	2	30	30	90	120	0	60	120	143.053	26.38	0	0	0	0	0	3	0	0	0	3	0	3	0	0	0	1	2	0	0	0	0	2	0	0	0	2	0	0	0	2	1	0	0	0	0	1
150129_0928_14	2	0	1	2	20	20	60	90	20	20	70	16.255	45.88	0	0	1	0	0	0	0	0	0	2	0	0	0	0	0	2	2	1	0	0	0	3	0	0	0	2	0	0	0	2	0	0	0	0	0	0
150129_0928_15	2	0	1	1	20	10	30	60	15	20	30	22.776	52.557	2	2	1	1	2	1	1	1	1	1	0	2	1	1	1	2	2	2	0	2	3	1	2	3	1	1	2	4	2	2	1	1	0	0	1	0
150129_0928_16	2	0	1	2	10	20	60	90	20	20	70	20.467	50.498	1	0	2	2	0	2	1	2	1	3	0	3	0	1	1	1	2	0	0	0	0	3	2	0	0	2	0	1	0	2	1	0	1	0	0	1
150129_0928_17	2	0	1	1	10	20	60	90	0	30	50	8.127	32.885	3	1	1	1	3	2	2	2	2	2	1	1	1	0	0	3	2	3	0	0	1	2	3	0	0	1	0	0	1	0	0	0	0	0	0	0
150129_0928_22	2	0	1	2	30	20	60	90	0	20	90	17.192	57.549	0	0	0	0	1	3	0	2	0	1	1	0	1	0	2	1	3	1	0	0	1	2	0	0	0	3	1	0	1	2	1	1	1	0	0	1
150129_0928_23	2	0	1	1	30	10	30	60	0	0	0	13.712	42.089	0	0	1	0	0	2	0	1	0	1	0	1	0	0	0	2	1	0	0	0	0	4	1	0	0	0	0	0	0	3	0	0	0	0	0	0
150126_1359_8	3	1	1	2	20	10	30	60	20	20	30	7.223	29.063	1	2	2	2	3	1	2	0	1	0	3	3	3	2	3	0	2	2	3	3	3	2	2	2	2	0	2	3	3	2	1	0	0	0	1	0
150126_1359_13	3	1	1	1	10	30	90	120	15	0	105	17.379	54.507	2	0	0	0	0	0	0	0	0	0	0	0	0	1	0	3	0	2	1	0	0	0	1	2	0	0	0	0	0	0	1	1	1	0	0	0
150126_1359_15	3	1	1	1	10	30	90	120	50	0	70	7.426	34.711	0	0	2	0	0	0	0	0	1	0	0	0	0	2	0	1	0	0	1	0	0	1	0	2	0	0	0	0	0	0	0	0	0	1	0	0
150126_1359_17	3	1	1	1	10	10	30	60	0	20	60	18.861	28.642	0	4	2	0	3	0	0	2	2	0	4	2	2	4	1	0	2	3	4	4	4	2	0	4	1	0	3	2	2	2	0	0	0	1	0	0
150126_1359_18	3	1	1	2	10	10	30	60	20	0	20	5.086	22.979	2	3	2	2	0	0	0	0	0	0	1	0	1	3	3	0	0	0	2	2	2	3	0	4	1	0	1	2	0	1	0	0	0	1	1	0
150126_1359_19	3	1	1	1	10	20	60	90	35	20	55	28.798	79.67	1	2	1	1	3	0	3	1	2	1	2	1	1	2	2	0	1	3	2	2	1	1	0	2	0	1	2	1	2	1	1	1	1	1	1	0
150126_1359_20	3	1	1	2	20	10	30	60	10	0	10	15.896	71.62	1	2	1	2	1	2	1	1	2	1	0	3	1	1	1	2	3	1	0	3	2	2	3	1	1	2	0	0	0	3	0	1	1	0	0	0
150126_1359_21	3	1	1	1	0	20	60	90	0	0	90	23.665	34.913	0	2	2	1	2	0	0	2	1	0	1	2	1	4	0	0	3	0	3	4	0	3	0	4	0	0	2	1	1	2	0	0	1	1	0	0
150126_1359_22	3	1	1	2	20	0	0	30	0	0	10	52.588	24.711	3	3	3	3	2	0	0	0	3	0	0	0	0	4	4	0	0	0	4	4	4	0	0	4	2	0	4	2	3	0	0	0	0	1	1	0
150126_1359_23	3	1	1	1	20	10	30	60	0	0	60	12.621	36.099	0	1	3	2	2	3	4	1	2	1	0	3	0	3	2	0	1	3	4	2	4	4	0	3	1	1	1	1	3	2	0	1	1	1	1	0
150126_1359_25	3	1	1	1	10	20	60	90	10	15	80	10.328	27.176	1	3	0	3	1	0	2	0	4	0	1	0	1	3	3	1	0	2	2	4	2	0	1	3	1	0	4	2	1	0	0	1	0	1	1	0
150126_1359_26	3	1	1	2	20	10	30	60	15	10	20	18.252	57.206	0	1	2	0	1	1	0	2	1	1	0	3	0	1	0	1	2	1	2	1	0	2	2	2	0	2	0	0	1	2	1	1	1	0	0	0
150126_1359_28	3	1	1	2	10	20	60	90	0	10	30	12.496	33.244	3	0	0	2	0	0	1	0	3	0	0	0	1	2	1	0	0	3	2	0	2	0	0	2	0	0	1	0	1	0	0	0	0	0	1	0
150129_1051_1	3	1	1	1	10	0	0	30	0	10	30	20.389	32.433	0	2	0	2	1	0	0	1	3	0	0	2	0	4	1	0	2	0	4	3	2	1	0	4	2	0	3	3	3	1	1	1	1	1	1	0
150129_1051_3	3	1	1	1	10	20	60	90	20	10	30	7.535	44.866	0	0	1	0	1	1	1	1	0	3	0	2	0	1	1	2	1	1	0	0	0	2	2	0	0	2	0	0	0	2	0	0	1	0	0	0
150129_1051_5	3	1	1	1	10	30	90	120	30	20	40	7.519	27.55	1	3	0	1	1	0	1	0	2	1	0	0	0	2	1	0	0	1	1	2	0	0	1	1	0	0	0	0	1	0	1	1	1	0	1	0
150129_1051_7	3	1	1	1	10	30	90	120	20	20	40	76.612	57.986	1	1	3	0	0	0	0	0	2	1	1	0	0	2	2	0	1	1	3	0	0	3	0	2	0	2	0	0	0	2	1	0	1	0	0	1
150129_1051_8	3	1	1	2	30	10	30	60	0	30	60	18.283	16.77	1	1	0	0	0	0	0	0	0	1	0	2	0	1	0	1	2	0	0	0	1	2	1	1	0	0	1	0	0	1	1	1	0	0	0	0
150129_1051_10	3	1	1	2	20	30	90	120	60	20	60	23.307	77.798	1	2	1	2	0	0	1	0	2	0	1	0	0	3	3	1	0	1	4	2	2	1	1	4	1	0	2	2	0	0	0	0	0	1	1	0
150129_1051_12	3	1	1	2	10	30	90	120	20	20	100	5.913	23.338	1	3	3	3	2	1	2	0	2	1	3	1	3	4	3	1	1	2	4	3	3	1	1	4	1	1	3	3	3	1	1	1	0	1	1	0
150129_1051_13	3	1	1	1	30	10	30	60	15	30	30	5.429	24.726	1	2	2	1	0	0	1	0	1	0	0	0	0	4	3	0	0	2	4	2	1	2	0	4	0	0	3	1	2	1	1	0	1	1	1	0
150129_1051_15	3	1	1	1	30	0	0	30	0	30	30	24.086	40.919	2	2	2	2	2	1	2	1	2	0	3	1	1	3	3	2	1	3	2	1	1	2	2	3	2	0	0	2	0	1	1	1	1	1	1	0
150129_1051_17	3	1	1	1	10	10	30	60	0	0	20	6.24	15.164	2	2	4	2	0	0	0	3	0	0	2	0	0	3	0	2	2	3	4	2	4	4	1	4	0	0	0	0	0	0	0	1	0	1	0	0
150129_1051_20	3	1	1	2	10	10	30	60	10	0	50	8.346	37.955	2	1	2	0	3	0	1	0	1	0	0	0	0	1	2	2	0	1	1	2	2	2	0	3	0	0	1	0	2	0	1	0	1	0	0	0
150129_1051_22	3	1	1	2	10	30	90	120	60	0	60	11.31	26.38	1	1	2	0	0	1	2	0	1	1	2	1	0	3	2	1	3	1	3	2	1	3	0	3	1	1	1	1	2	1	0	0	0	1	0	0
150129_1051_26	3	1	1	2	20	0	0	30	10	20	20	16.099	32.542	2	4	1	3	0	0	2	0	2	0	0	1	2	4	3	0	1	2	4	4	2	1	0	4	2	0	2	3	0	2	0	1	0	1	1	0
150129_1051_27	3	1	1	1	10	30	90	120	40	10	30	10.031	45.677	0	2	1	0	2	0	0	0	2	0	0	1	0	3	3	1	0	2	3	3	0	0	0	1	0	0	0	0	2	0	0	1	1	1	0	0
150126_1359_1	3	1	1	1	30	30	90	120	60	120	60	11.762	41.262	1	0	3	0	0	1	1	1	3	1	1	1	0	4	1	2	1	1	4	1	1	3	2	4	1	1	1	1	1	1	1	0	0	1	0	0
150126_1359_2	3	1	1	2	30	30	90	120	120	60	60	8.377	50.544	0	1	2	2	3	2	3	0	1	3	3	2	2	2	1	1	2	3	2	3	2	1	1	2	2	2	2	1	3	1	1	1	1	0	0	1
150126_1359_3	3	1	1	1	30	30	90	120	60	120	60	11.014	50.357	1	3	2	1	1	0	1	0	2	0	1	1	1	3	1	1	2	1	3	3	2	2	1	3	2	1	2	3	1	1	0	1	0	1	0	0
150126_1359_4	3	1	1	2	30	30	90	120	60	60	60	8.33	26.926	1	4	1	3	0	0	0	0	1	0	0	0	0	3	4	0	0	0	3	4	3	1	1	3	3	0	3	3	1	0	1	1	1	1	1	0
150126_1359_5	3	1	1	1	30	30	90	120	20	50	100	10.967	68.157	3	2	2	2	1	0	1	2	3	1	2	1	1	3	3	1	1	1	3	1	1	2	0	4	1	1	3	2	1	1	0	0	1	1	0	0
150126_1359_6	3	1	1	2	30	30	90	120	50	20	20	21.31	54.07	3	2	1	0	0	0	1	0	2	0	0	1	2	1	3	0	1	2	1	2	1	0	2	2	2	0	2	0	1	1	1	0	1	0	1	0
150126_1359_7	3	1	1	1	10	20	60	90	30	50	60	20.342	90.699	2	1	1	0	0	0	0	0	2	1	0	0	0	3	3	1	0	1	1	1	1	1	0	3	1	0	1	1	0	0	0	0	0	0	1	0
150126_1359_9	3	1	1	1	20	30	90	120	10	30	110	21.107	24.555	0	1	3	0	0	1	0	3	0	2	0	2	0	2	0	0	3	0	1	2	0	3	1	2	0	3	0	1	0	4	1	0	1	1	0	1
150126_1359_10	3	1	1	2	30	20	60	90	30	10	10	12.808	81.823	2	1	2	3	2	0	1	0	1	0	3	0	1	3	3	3	0	2	3	4	1	1	1	3	0	0	2	3	3	0	1	1	1	1	1	0
150126_1359_11	3	1	1	1	10	30	90	120	0	30	120	11.076	69.561	1	1	2	0	1	0	1	0	1	0	0	2	0	2	1	2	2	0	2	1	1	3	2	2	0	0	0	0	0	2	1	0	0	0	0	0
150126_1359_12	3	1	1	2	30	10	30	60	10	10	10	7.456	15.819	0	0	0	0	1	0	0	0	0	1	0	1	0	0	0	0	1	1	0	0	0	0	0	0	0	1	0	0	0	0	1	1	1	0	0	0
150126_1359_14	3	1	1	2	30	10	30	60	0	15	15	5.584	18.065	0	1	4	0	0	4	1	4	2	4	0	2	0	1	2	4	1	1	1	0	1	4	2	1	1	1	0	0	2	3	0	0	0	0	0	1
150126_1359_16	3	1	1	2	30	10	30	60	15	15	15	14.539	51.699	1	1	1	0	2	1	1	1	0	2	2	1	0	1	1	2	2	3	1	1	1	1	0	1	0	1	0	1	1	1	1	0	0	1	0	0
150126_1359_24	3	1	1	2	10	20	60	90	25	0	20	8.674	19.376	1	1	3	0	1	1	0	3	1	2	2	1	0	3	1	1	1	0	3	1	1	3	1	3	0	1	1	1	1	1	1	1	1	1	0	0
150126_1359_27	3	1	1	1	20	10	30	60	20	15	40	7.472	23.323	2	3	2	1	1	0	1	0	2	2	2	0	1	4	1	2	0	1	4	3	3	2	1	4	0	0	1	2	2	1	0	1	1	1	0	0
150129_1051_2	3	1	1	2	0	10	30	60	10	0	50	44.226	34.461	0	0	0	0	0	0	0	0	0	0	0	0	0	0	0	1	0	0	0	0	0	0	0	1	0	0	0	0	0	0	1	0	1	0	0	0
150129_1051_4	3	1	1	2	20	10	30	60	20	0	40	19.703	23.588	0	3	1	1	3	0	1	1	1	0	0	3	1	3	2	0	3	3	3	1	0	2	2	3	0	1	0	0	1	3	0	1	0	1	0	0
150129_1051_6	3	1	1	2	30	10	30	60	20	30	40	15.912	33.837	1	2	3	1	1	0	1	0	1	2	0	1	0	1	0	3	1	2	2	3	3	1	2	1	0	0	2	3	3	2	1	1	1	0	0	0
150129_1051_9	3	1	1	1	30	20	60	90	20	60	60	18.814	59.78	0	1	0	0	2	0	1	0	2	0	0	0	0	1	0	0	0	2	1	1	1	0	0	2	0	0	0	0	2	0	1	1	0	1	0	0
150129_1051_11	3	1	1	1	30	10	30	60	0	60	60	36.91	27.269	1	1	2	1	0	0	0	0	3	2	0	1	1	4	3	1	1	0	4	3	2	1	0	4	3	0	1	3	2	1	1	1	1	1	0	0
150129_1051_14	3	1	1	2	10	30	90	120	30	15	90	10.031	26.162	1	2	1	1	2	0	1	0	1	0	0	0	0	2	0	0	0	2	1	2	1	0	0	2	0	0	1	1	1	1	1	1	1	1	0	0
150129_1051_16	3	1	1	2	0	30	90	120	30	15	90	25.584	78.141	2	0	2	0	0	0	0	0	2	0	0	0	0	2	0	0	0	2	2	0	0	2	0	2	0	0	0	0	0	0	0	1	0	0	0	0
150129_1051_18	3	1	1	2	10	10	30	60	0	0	60	14.056	22.23	1	1	1	2	2	0	0	0	1	0	0	0	0	2	1	1	0	2	1	1	1	1	1	2	0	0	1	1	1	0	1	1	1	0	0	0
150129_1051_19	3	1	1	1	10	10	30	60	5	0	20	10.842	45.334	2	0	0	0	0	1	2	0	0	2	0	0	0	2	0	0	2	0	1	0	0	3	2	2	0	1	0	0	0	0	1	0	1	1	0	0
150129_1051_21	3	1	1	1	30	10	30	60	0	60	60	17.613	183.551	3	4	1	3	2	0	1	0	3	0	1	0	1	4	3	0	0	2	4	3	3	1	0	4	0	0	0	3	1	1	0	0	0	1	0	0
150129_1051_23	3	1	1	1	10	0	0	30	0	60	80	19.765	24.586	0	3	2	3	1	2	0	2	3	3	1	2	1	0	0	2	3	1	3	0	0	3	0	0	0	0	0	0	0	3	0	0	0	0	1	0
150129_1051_24	3	1	1	2	0	10	30	60	10	0	50	38.751	48.719	0	4	1	3	3	0	1	0	3	0	4	0	1	0	3	0	1	2	4	4	2	1	0	4	1	0	1	0	4	0	0	1	0	1	0	0
150129_1051_25	3	1	1	1	0	20	60	90	20	10	40	53.602	29.437	3	1	3	0	0	0	0	4	1	0	0	1	0	4	1	0	0	3	4	3	1	1	0	4	1	0	3	1	0	1	1	1	1	1	0	0
150129_1051_28	3	1	1	2	30	10	30	60	15	20	45	15.507	26.473	0	0	3	0	0	1	0	0	0	3	0	0	0	1	0	2	3	0	1	0	0	1	0	1	0	3	0	0	0	0	0	1	0	0	0	1
[truncated: 80 more columns]
