# Supplementary material for: The Differential Effects of Anger on Trust: A Cross-Cultural Comparison of the Effects of Gender and Social Distance
Source: Front Psychol. 2020 Dec 23;11:597436. doi: 10.3389/fpsyg.2020.597436 (PMC7786058; doi:10.3389/fpsyg.2020.597436)
Supplement: Supplementary file 2 [file Table_2.XLSX]

## Sheet: Study2_China
SessionID_Subject	Exp_city	TreatmentGroup	Anger_Gr	SD_Gr	Type	Transfer	ATransfer	Received	Available	Return	ReceivedReturn	TrustProfit	A_RT	B_RT	E_2_1	E_2_2	E_2_3	E_2_4	E_2_5	E_2_6	E_2_7	E_2_8	E_2_9	E_2_10	E_2_11	E_2_12	E_2_13	E_2_14	E_2_15	E_2_16	E_2_17	E_2_18	E_2_19	E_2_20	E_2_21	E_2_22	E_2_23	E_2_24	E_2_25	E_2_26	E_2_27	E_2_28	E_2_29	E_2_30	TB_1	TB_2	TB_3	EA_1	EA_2
150321_0232_14	0	1	1	0	2	0	20	60	90	0	5	35	10.359	30.42	0	2	2	0	1	0	0	0	1	0	0	0	1	2	1	0	0	1	2	2	1	0	0	2	0	0	0	1	0	0	1	1	1	1	1
150321_0232_17	0	1	1	0	2	0	30	90	120	60	0	30	45.302	27.238	0	1	2	0	0	2	1	2	2	2	0	4	1	2	2	1	3	2	2	4	2	2	2	2	0	1	1	3	0	2	1	1	1	1	1
150317_1000_5	0	1	1	0	1	0	30	90	120	60	0	30	21.029	22.573	0	2	1	0	4	0	0	0	2	0	0	2	0	3	0	0	0	4	3	3	2	0	0	3	0	0	1	1	1	0	1	0	1	1	0
150324_1326_3	1	2	0	1	1	0	20	60	90	0	20	90	27.613	106.299	1	0	1	0	0	2	0	0	0	2	0	2	0	0	0	2	2	1	0	0	0	1	1	0	0	2	0	0	0	1	1	0	1	0	0
150324_1326_16	1	2	0	1	2	0	10	30	60	0	60	90	30.966	26.91	1	0	2	0	0	4	1	2	0	4	2	3	2	2	2	3	3	2	2	2	1	3	2	2	2	3	1	2	2	2	0	1	1	1	0
150325_1321_4	1	2	0	1	2	0	10	30	60	10	90	50	30.155	31.247	1	0	2	0	2	2	1	2	1	2	2	3	1	1	1	2	3	2	1	2	1	2	1	1	1	2	1	1	2	2	0	1	1	0	0
150325_0418_17	1	3	1	1	1	0	10	30	60	15	10	45	21.559	30.576	0	0	0	1	0	0	0	0	2	0	0	0	0	3	1	0	0	1	2	1	0	2	0	3	0	0	0	1	0	0	1	0	1	1	0
150324_1326_18	1	2	0	1	2	0	10	30	60	15	0	30	25.491	46.239	3	0	0	0	0	0	0	0	0	1	0	0	0	0	0	2	0	1	0	0	0	0	1	0	0	0	0	0	0	0	0	0	0	0	0
150322_0538_2	0	0	0	0	1	10	10	30	60	30	20	40	16.692	21.621	0	0	1	1	0	3	0	1	0	2	0	2	0	0	0	1	2	0	0	0	0	2	0	0	0	3	0	1	1	2	1	1	1	0	0
150322_0538_8	0	0	0	0	1	10	20	60	90	21	10	30	6.209	24.663	0	0	2	0	3	3	1	4	0	2	1	3	0	2	0	3	2	4	0	0	1	4	2	1	0	2	0	1	1	4	0	0	0	0	0
150322_0538_10	0	0	0	0	2	10	10	30	60	20	30	40	8.424	41.418	1	0	3	0	0	2	0	2	0	2	0	3	0	0	1	1	2	2	1	1	0	3	1	0	0	2	0	0	0	2	1	1	1	0	0
150322_0538_12	0	0	0	0	2	10	30	90	120	90	30	30	24.773	33.821	0	0	2	1	0	2	1	0	1	1	0	1	0	0	1	1	0	1	0	0	1	0	1	0	0	1	1	2	0	0	1	0	1	0	0
150322_0538_13	0	0	0	0	2	10	20	60	90	20	15	70	3.666	32.073	1	0	1	0	0	3	0	2	1	4	0	4	0	0	1	1	2	0	0	0	0	3	1	0	0	3	0	0	1	2	1	0	1	0	0
150322_0538_14	0	0	0	0	2	10	30	90	120	10	40	110	10.577	18.954	0	0	3	0	0	3	0	3	0	3	0	3	0	0	0	0	3	0	0	0	0	3	0	0	0	3	0	0	0	3	1	1	1	0	0
150327_0241_1	1	0	0	0	1	10	10	30	60	10	20	50	14.633	21.497	1	0	2	0	0	0	2	0	0	2	0	2	0	0	1	1	3	2	0	0	0	1	2	0	1	2	0	0	1	2	1	0	1	0	0
150327_0241_2	1	0	0	0	1	10	30	90	120	60	30	60	14.399	29.562	1	1	4	0	3	2	0	0	1	2	2	2	1	0	1	2	3	2	1	2	3	2	2	3	2	3	1	2	2	2	0	1	1	0	0
150327_0241_4	1	0	0	0	1	10	30	90	120	60	30	60	15.615	58.297	1	0	2	0	0	2	0	0	0	2	0	2	1	0	0	1	2	0	0	0	0	2	0	0	0	1	0	1	0	2	1	0	1	0	0
150327_0241_11	1	0	0	0	2	10	10	30	60	20	10	30	10.593	22.09	1	1	3	0	1	4	1	3	0	4	0	4	0	0	0	1	4	1	0	0	0	3	2	0	1	4	0	0	1	3	1	1	0	0	0
150327_0241_15	1	0	0	0	2	10	20	60	90	10	30	50	23.572	65.209	3	3	3	2	1	0	2	0	4	0	2	1	2	4	2	0	0	1	4	4	3	1	2	3	1	0	1	1	0	1	0	0	0	1	1
150327_0241_17	1	0	0	0	2	10	20	60	90	40	10	30	9.688	33.697	1	2	3	1	2	2	1	1	2	2	1	2	1	1	1	1	1	1	1	1	1	2	1	1	2	2	1	1	1	1	0	1	0	0	0
150318_1037_3	0	0	0	0	1	10	10	30	60	30	10	30	15.663	32.635	2	0	2	0	0	3	0	2	0	3	0	2	0	0	0	0	2	0	0	0	1	1	1	0	0	3	0	1	0	1	1	0	1	0	0
150318_1037_4	0	0	0	0	1	10	20	60	90	10	30	50	38.111	54.865	1	1	2	0	0	2	2	1	0	2	0	2	1	0	0	3	2	2	1	0	1	1	3	1	0	1	0	2	0	2	1	0	0	0	0
150318_1037_5	0	0	0	0	1	10	30	90	120	20	10	30	11.045	24.352	0	0	1	0	0	3	0	0	0	4	0	3	0	0	0	1	2	1	0	0	0	2	0	0	0	4	0	0	0	2	1	1	1	0	0
150318_1037_8	0	0	0	0	2	10	20	60	90	40	30	50	12.995	45.302	0	0	2	0	0	3	0	0	0	3	0	4	0	2	0	1	0	0	2	0	0	2	1	2	0	3	0	0	0	2	1	1	0	0	0
150318_1037_10	0	0	0	0	2	10	10	30	60	10	30	50	14.633	31.294	0	0	0	0	0	2	0	0	0	3	0	0	0	0	0	0	1	0	0	0	0	1	0	0	0	3	0	0	0	1	0	0	1	0	0
150318_1037_14	0	0	0	0	2	10	30	90	120	30	30	90	36.645	51.699	0	0	2	0	0	2	0	2	0	3	0	3	0	0	0	0	3	0	0	0	0	3	0	0	0	3	0	0	0	3	1	1	1	0	0
150320_1134_4	0	0	0	0	1	10	10	30	60	10	20	50	10.046	21.091	0	1	3	0	0	2	1	3	0	2	0	2	1	0	1	0	3	1	0	1	1	3	0	0	0	2	0	1	0	3	1	0	1	0	0
150320_1134_5	0	0	0	0	1	10	20	60	90	15	10	75	7.145	25.74	1	0	2	0	0	2	1	0	0	2	0	3	0	0	0	1	2	1	0	0	1	2	1	0	0	2	0	0	0	2	1	0	0	0	0
150320_1134_7	0	0	0	0	1	10	30	90	120	30	30	90	12.464	32.183	0	0	2	0	0	2	1	1	0	2	0	2	0	0	0	0	2	0	0	0	0	2	0	0	0	1	0	0	0	2	0	1	1	0	0
150320_1134_11	0	0	0	0	2	10	10	30	60	20	10	30	21.872	24.991	1	0	2	0	0	1	1	0	0	2	0	2	0	0	0	1	1	1	0	0	0	1	1	0	0	1	0	0	0	1	1	0	1	0	0
150320_1134_13	0	0	0	0	2	10	10	30	60	10	20	40	10.078	26.021	1	0	1	0	0	2	1	0	0	2	0	2	1	0	0	2	2	1	0	0	1	1	1	0	0	2	0	0	1	2	1	0	1	0	0
150325_1409_10	1	1	1	0	1	10	10	30	60	10	15	50	10.842	36.785	0	1	2	0	0	1	1	2	0	1	0	3	0	0	1	0	3	1	0	0	1	2	0	1	1	2	0	1	1	2	1	0	0	0	0
150325_1409_19	1	1	1	0	2	10	30	90	120	20	20	40	13.962	42.37	1	1	3	0	2	0	0	1	0	0	1	2	1	2	1	0	1	0	2	1	0	0	0	1	1	0	0	1	2	0	1	1	1	1	0
150326_1151_1	1	1	1	0	1	10	30	90	120	10	60	110	31.278	41.792	1	1	3	1	1	3	1	0	1	3	3	3	2	1	2	1	3	1	1	2	2	3	1	1	1	3	2	2	1	3	1	1	1	0	0
150326_1151_3	1	1	1	0	1	10	20	60	90	10	20	80	13.744	26.785	1	3	2	0	0	0	1	0	1	0	1	0	1	3	1	0	0	0	2	2	0	0	1	3	0	0	1	0	0	0	1	1	1	1	0
150326_1151_6	1	1	1	0	1	10	20	60	90	10	30	80	27.877	31.668	0	4	4	0	4	0	1	0	1	0	1	2	1	4	2	0	0	0	4	4	1	2	0	4	3	0	0	3	3	3	0	1	1	1	0
150326_1151_14	1	1	1	0	2	10	30	90	120	20	59	79	8.283	33.68	1	2	3	0	0	1	2	0	1	1	2	0	1	2	2	0	0	0	3	2	1	0	1	2	1	0	0	1	0	0	1	1	1	0	0
150326_1354_4	1	1	1	0	1	10	10	30	60	40	20	40	16.536	36.614	1	1	3	0	1	0	0	0	2	0	0	0	1	3	1	0	0	0	2	2	1	0	0	2	1	0	0	1	0	0	0	0	0	1	0
150326_1354_6	1	1	1	0	1	10	30	90	120	60	30	50	23.962	38.033	1	0	2	0	1	0	0	0	0	0	1	2	0	1	0	0	1	1	1	1	0	0	1	0	0	0	0	0	1	1	1	0	1	1	0
150326_1354_11	1	1	1	0	2	10	30	90	120	30	40	90	10.952	22.355	1	1	2	0	1	3	1	0	0	2	1	3	1	1	1	2	2	1	0	1	1	2	1	1	2	3	2	1	2	2	1	0	1	0	0
150326_1354_14	1	1	1	0	2	10	10	30	60	20	40	40	20.499	30.14	1	1	1	0	1	0	1	0	1	0	0	0	0	1	1	0	1	1	1	1	1	0	0	1	0	0	1	1	0	0	0	1	1	1	0
150321_0232_2	0	1	1	0	1	10	20	60	90	60	30	30	39.203	33.01	1	0	2	0	0	2	0	0	0	2	0	2	0	1	3	0	0	1	0	1	0	0	0	1	0	0	0	0	0	0	1	1	1	0	0
150321_0232_3	0	1	1	0	1	10	10	30	60	10	10	50	22.745	26.473	0	0	3	0	2	3	0	2	2	1	0	4	0	3	0	3	3	3	3	3	0	3	0	3	0	2	0	0	2	3	0	0	1	1	0
150321_0232_16	0	1	1	0	2	10	30	90	120	30	10	30	22.542	33.774	0	1	4	1	2	0	2	0	0	0	1	0	1	3	2	2	1	3	3	1	2	1	1	3	1	0	0	2	1	1	1	1	1	1	0
150317_1000_3	0	1	1	0	1	10	10	30	60	10	30	50	8.596	24.071	0	0	3	0	1	0	1	1	2	0	2	1	1	3	3	0	2	2	4	3	3	3	0	4	2	0	1	2	1	1	0	1	1	1	0
150317_1000_4	0	1	1	0	1	10	30	90	120	30	15	35	10.296	21.403	0	3	3	0	1	0	2	0	2	0	1	2	2	2	2	1	3	2	1	3	3	0	0	1	1	0	1	2	0	0	1	1	1	1	0
150317_1000_7	0	1	1	0	1	10	10	30	60	40	20	40	13.182	19.235	0	2	1	2	3	0	3	0	1	0	2	0	0	3	1	0	0	0	3	2	1	0	0	3	0	0	2	1	0	0	1	1	1	1	0
150317_1000_10	0	1	1	0	2	10	10	30	60	30	10	30	15.709	29.671	0	0	3	0	1	0	0	0	0	0	0	2	0	2	0	0	1	0	1	1	0	0	0	1	0	0	0	0	0	0	1	0	1	1	0
150317_1000_13	0	1	1	0	2	10	30	90	120	50	60	70	13.166	43.196	1	2	3	0	1	0	1	0	0	0	0	3	0	3	0	0	2	1	2	0	0	2	0	2	0	0	0	1	0	2	1	1	1	1	0
150317_1000_14	0	1	1	0	2	10	10	30	60	20	40	40	6.552	26.005	0	0	2	0	0	0	0	0	0	0	0	0	1	1	0	0	0	0	1	0	1	0	0	2	1	0	0	0	0	0	1	1	1	1	0
150319_1007_2	0	1	1	0	1	10	10	30	60	15	20	45	14.665	27.004	0	4	2	4	0	0	3	0	4	0	1	0	2	4	4	0	0	2	4	3	2	1	0	4	0	0	1	2	0	0	0	1	1	1	1
150319_1007_4	0	1	1	0	1	10	20	60	90	40	30	50	11.279	24.29	1	1	4	1	1	1	1	0	1	0	0	0	1	2	1	2	1	1	2	1	1	0	1	1	1	0	1	1	0	0	1	1	1	1	0
150319_1007_5	0	1	1	0	1	10	20	60	90	40	2	50	7.301	26.489	0	0	1	0	0	2	0	0	0	3	0	3	0	0	0	1	3	0	0	0	0	2	0	0	0	3	0	0	0	2	1	1	1	0	0
150319_1007_6	0	1	1	0	2	10	20	60	90	30	0	20	14.992	32.854	2	2	0	3	2	0	4	0	2	0	3	0	2	4	4	1	0	3	4	4	4	0	1	4	3	0	4	3	0	0	0	1	1	1	1
150319_1007_7	0	1	1	0	2	10	10	30	60	20	15	35	14.508	55.708	1	3	2	0	3	0	0	0	0	0	2	0	1	4	1	4	0	4	4	3	3	0	0	4	1	0	2	1	0	0	1	1	1	1	0
150322_0538_7	0	0	0	0	1	10	20	60	90	30	30	50	3.963	42.916	2	0	2	0	0	3	0	0	0	3	0	3	0	1	0	3	3	2	0	0	0	3	0	0	0	4	0	0	0	3	1	1	1	0	0
150326_1315_2	1	0	0	0	1	10	30	90	120	30	50	90	14.275	34.367	2	1	3	0	1	4	2	1	1	3	0	2	0	4	0	1	3	2	4	1	1	2	0	2	1	3	0	2	0	2	1	1	1	1	0
150326_1315_3	1	0	0	0	1	10	20	60	90	70	30	20	10.639	36.598	0	0	3	0	1	3	1	1	0	3	0	2	0	0	0	1	2	0	0	1	0	3	1	0	0	2	1	1	0	3	1	1	1	0	0
150326_1315_9	1	0	0	0	1	10	10	30	60	30	20	30	14.118	28.205	1	0	0	0	0	1	0	0	0	1	0	2	0	0	0	4	1	4	1	1	0	1	3	1	0	1	2	1	0	0	0	0	1	0	0
150326_1315_19	1	0	0	0	2	10	10	30	60	20	30	50	13.135	25.802	2	1	2	0	1	2	0	0	0	2	1	2	1	1	1	2	2	2	1	1	1	2	1	1	1	2	1	1	1	2	1	1	1	0	0
150326_1315_20	1	0	0	0	2	10	20	60	90	60	30	50	16.052	22.698	2	0	1	2	2	3	2	0	2	2	2	2	3	0	2	2	1	2	0	1	3	0	1	0	1	2	1	3	1	0	0	0	0	0	0
150327_0241_10	1	0	0	0	1	10	30	90	120	100	30	20	9.001	42.697	0	0	2	0	0	3	1	2	0	3	0	4	0	0	0	0	2	0	0	0	1	4	0	0	0	3	0	0	0	4	1	1	1	0	0
150320_1134_1	0	0	0	0	1	10	10	30	60	0	20	60	13.058	21.7	2	1	3	0	1	3	0	1	0	2	1	3	0	1	1	0	3	0	1	1	0	2	1	1	1	3	1	0	0	3	1	1	1	0	0
150320_1134_2	0	0	0	0	1	10	20	60	90	50	10	40	16.458	31.107	0	2	2	0	0	2	1	1	0	2	0	0	1	2	0	2	2	1	0	1	1	3	2	1	2	1	0	1	1	2	1	1	1	0	0
150320_1134_6	0	0	0	0	1	10	10	30	60	20	10	40	7.722	21.996	1	0	2	0	0	2	0	0	0	2	0	2	0	0	0	0	0	0	0	0	0	2	2	0	0	2	0	0	0	2	1	1	1	0	0
150320_1134_8	0	0	0	0	2	10	10	30	60	20	0	20	25.6	17.41	0	0	1	0	0	2	0	0	0	1	0	2	0	0	0	0	1	1	0	0	0	3	0	0	0	1	0	0	0	3	1	1	1	0	0
150325_1409_3	1	1	1	0	1	10	30	90	120	30	30	90	21.762	38.828	0	0	0	0	0	0	4	0	0	0	0	0	0	1	0	4	0	0	0	3	1	0	0	1	0	0	0	0	0	0	1	1	1	0	0
150325_1409_11	1	1	1	0	2	10	30	90	120	30	10	30	23.353	25.989	1	2	3	1	1	2	2	3	1	0	1	1	2	4	2	0	0	3	4	3	2	0	1	4	2	0	2	3	1	3	0	0	1	0	0
150325_1409_20	1	1	1	0	2	10	10	30	60	15	10	30	44.289	47.83	0	2	3	0	0	0	1	0	1	0	0	1	0	4	0	1	0	3	4	3	0	2	0	4	0	0	0	1	0	1	1	0	1	1	0
150326_1151_4	1	1	1	0	1	10	10	30	60	15	40	45	16.49	26.239	0	1	0	0	1	4	0	0	0	4	0	4	0	0	0	3	0	3	0	0	0	0	3	0	0	4	0	0	0	0	1	1	1	0	0
150326_1151_7	1	1	1	0	1	10	30	90	120	60	40	60	12.699	29.905	0	1	3	1	3	0	2	0	1	0	0	2	1	1	0	0	2	1	1	2	1	3	0	1	0	0	0	2	0	2	1	1	1	0	0
150326_1151_8	1	1	1	0	1	10	30	90	120	60	60	60	5.241	29.125	1	1	2	0	2	3	1	0	0	3	0	4	1	1	1	0	2	0	2	1	1	2	2	2	1	2	1	2	2	1	0	1	0	0	1
150326_1151_9	1	1	1	0	1	10	20	60	90	60	50	30	13.15	28.688	1	1	3	0	2	0	1	0	0	0	1	3	0	3	0	1	2	2	2	1	1	3	0	2	0	0	0	0	1	1	0	0	0	1	0
150326_1151_13	1	1	1	0	2	10	10	30	60	40	15	35	4.571	16.692	0	2	2	0	0	2	0	0	1	2	0	1	0	3	1	0	1	3	3	3	1	1	2	2	0	1	1	1	0	1	1	1	0	1	0
150326_1354_2	1	1	1	0	1	10	20	60	90	20	20	40	23.369	44.211	0	2	2	0	0	0	1	0	0	0	0	2	1	3	1	0	1	2	3	1	1	1	0	2	0	0	0	0	0	0	1	0	1	1	0
150326_1354_17	1	1	1	0	2	10	20	60	90	22	40	68	13.354	23.276	0	2	1	0	0	0	1	0	3	0	1	0	0	4	2	0	1	1	4	2	1	0	0	4	0	0	0	1	0	0	1	0	1	1	0
150326_1354_18	1	1	1	0	2	10	20	60	90	40	10	50	16.614	47.144	0	2	3	0	0	2	0	2	1	3	0	3	1	1	1	0	3	1	1	1	0	3	0	1	1	2	0	1	1	2	1	0	1	1	0
150321_0232_8	0	1	1	0	1	10	10	30	60	20	20	40	16.521	34.492	1	1	3	0	0	0	0	0	0	0	0	3	0	2	1	1	0	0	1	0	0	0	0	2	0	0	1	1	0	0	1	1	0	1	0
150321_0232_13	0	1	1	0	2	10	10	30	60	10	10	30	24.258	32.604	1	2	3	0	1	1	1	1	0	1	1	1	1	3	1	1	3	2	2	1	1	3	1	2	0	1	0	1	1	3	0	1	1	1	0
150321_0232_15	0	1	1	0	2	10	20	60	90	10	15	35	9.376	28.813	0	0	2	0	0	0	1	1	0	0	0	2	0	3	0	0	1	0	3	1	1	1	1	3	1	0	0	1	0	0	1	1	0	1	0
150321_0232_18	0	1	1	0	2	10	10	30	60	20	20	40	8.689	78.843	0	1	2	3	4	0	3	0	4	0	3	0	3	4	4	0	1	3	3	3	4	1	0	3	3	0	1	3	1	1	0	0	0	1	1
150321_0232_19	0	1	1	0	2	10	20	60	90	40	10	30	14.18	26.941	0	0	2	0	0	1	0	1	0	2	0	2	0	0	0	0	2	0	0	0	0	2	0	0	0	2	0	0	0	1	1	0	0	1	0
150324_1326_10	1	2	0	1	2	10	20	60	90	10	20	40	36.832	36.286	2	1	2	1	3	4	2	2	1	4	2	3	2	3	3	1	3	3	2	2	2	2	3	2	3	3	1	2	4	1	1	1	1	1	1
150324_1326_11	1	2	0	1	1	10	10	30	60	20	10	40	6.864	32.074	1	1	2	0	0	2	1	1	0	3	1	2	1	0	0	3	1	2	0	0	0	1	1	0	1	2	1	1	1	1	1	0	0	0	0
150324_1326_12	1	2	0	1	2	10	10	30	60	20	20	40	16.395	30.67	0	0	0	0	0	1	0	0	0	1	0	1	0	1	0	0	1	0	0	0	0	0	0	1	0	0	0	0	0	0	0	1	0	0	0
150324_1326_15	1	2	0	1	1	10	0	0	30	10	40	20	12.682	32.355	1	1	3	1	2	3	1	0	1	2	1	2	1	0	1	0	2	1	0	1	1	1	1	0	1	2	1	1	0	1	1	1	1	0	0
150324_1326_17	1	2	0	1	1	10	0	0	30	0	15	30	14.961	34.632	2	1	2	0	2	2	1	0	0	1	1	1	1	1	1	1	2	1	1	1	1	2	1	0	1	2	0	1	2	0	1	1	1	1	1
150325_1200_10	1	2	0	1	2	10	20	60	90	30	10	30	30.342	33.743	1	2	1	0	1	0	2	0	1	0	1	0	1	0	2	1	2	2	0	2	2	0	0	0	1	0	1	2	2	0	0	0	0	0	0
150325_1200_14	1	2	0	1	2	10	30	90	120	30	60	80	11.341	36.254	1	0	3	0	1	2	0	3	0	3	1	3	1	0	1	0	3	0	0	1	1	3	0	0	0	3	0	1	0	3	1	1	1	0	0
150325_1200_18	1	2	0	1	2	10	10	30	60	30	20	40	8.72	19.64	0	0	3	0	1	4	0	2	0	4	0	3	0	0	0	1	3	1	0	0	1	3	1	0	0	4	2	1	0	4	1	1	1	0	0
150325_1200_20	1	2	0	1	2	10	20	60	90	30	20	40	65.052	66.971	0	1	3	0	1	2	1	0	0	3	0	3	1	0	0	0	1	0	0	1	0	2	0	0	0	3	0	1	1	2	0	1	1	0	0
150325_1321_5	1	2	0	1	1	10	30	90	120	50	60	80	46.348	87.844	2	3	3	3	2	1	3	2	3	1	3	2	3	3	3	2	2	2	3	3	3	2	2	3	2	1	3	2	2	1	1	1	1	0	0
150325_1321_10	1	2	0	1	2	10	20	60	90	30	30	60	45.568	36.598	1	3	2	1	1	0	1	0	3	1	1	0	2	3	3	1	1	1	2	2	2	1	0	2	1	1	1	2	0	1	0	1	1	1	0
150325_1321_13	1	2	0	1	1	10	30	90	120	50	20	40	7.082	33.993	1	0	1	0	2	3	1	0	0	3	1	2	1	0	0	1	2	1	0	1	1	2	1	1	2	2	1	1	1	2	1	1	1	0	0
150325_1321_16	1	2	0	1	2	10	20	60	90	40	50	50	12.745	55.021	1	1	2	0	1	3	2	2	1	3	2	3	1	1	2	3	2	2	1	1	1	2	2	1	2	2	1	3	3	2	0	0	0	0	0
150325_1321_20	1	2	0	1	2	10	20	60	90	20	60	70	17.972	29.344	1	0	3	0	0	2	0	0	0	2	0	3	0	0	0	0	2	1	1	0	0	2	0	0	0	2	0	0	0	1	0	1	1	0	0
150325_0112_10	1	3	1	1	2	10	10	30	60	50	60	80	18.673	30.139	1	1	3	0	0	2	1	1	1	3	1	4	0	1	0	0	3	1	2	3	0	3	1	0	1	2	1	1	1	2	1	0	1	0	0
150325_0112_19	1	3	1	1	1	10	10	30	60	10	90	50	14.633	23.244	0	1	1	0	3	0	1	0	0	0	1	0	0	3	1	2	0	1	3	3	1	1	0	3	1	0	1	2	0	0	1	1	1	1	1
150325_0418_9	1	3	1	1	1	10	20	60	90	20	20	70	21.482	31.357	0	1	1	0	0	1	0	0	0	1	0	2	0	1	0	0	1	0	1	1	0	2	0	1	0	1	0	0	0	1	1	1	1	0	0
150325_0418_11	1	3	1	1	1	10	20	60	90	20	20	70	10.14	24.898	2	1	3	0	0	0	2	0	2	0	0	0	0	3	2	1	0	1	3	1	0	2	0	3	0	0	0	0	0	1	1	0	0	1	0
150325_0418_15	1	3	1	1	1	10	30	90	120	10	120	110	11.872	21.528	1	0	4	0	0	2	0	3	0	1	0	4	0	0	0	0	2	0	0	0	0	3	0	0	0	1	0	0	0	1	1	1	0	0	0
150325_0418_18	1	3	1	1	2	10	0	0	30	10	15	35	6.957	24.601	0	2	2	2	1	0	3	0	2	0	2	1	2	4	2	2	2	2	4	2	2	1	2	3	1	0	1	2	0	1	1	1	1	1	0
150325_0418_19	1	3	1	1	1	10	20	60	90	25	10	65	8.268	21.107	0	2	3	1	1	0	3	0	1	0	1	0	0	4	3	0	1	4	4	2	1	2	0	4	0	0	1	2	0	1	1	1	1	1	1
150325_1035_9	1	3	1	1	1	10	10	30	60	20	10	30	14.711	20.171	0	1	4	0	2	1	0	1	0	1	1	4	0	0	0	1	1	0	0	0	0	1	0	0	0	3	0	0	3	1	0	0	0	0	0
150325_1035_10	1	3	1	1	2	10	10	30	60	10	20	50	10.078	15.179	0	2	2	0	0	0	0	1	0	0	0	1	0	3	0	0	0	2	3	1	0	0	0	2	0	0	0	0	0	1	0	1	1	0	0
150325_1035_14	1	3	1	1	2	10	20	60	90	10	20	80	25.506	30.109	3	1	4	0	1	3	2	4	0	3	3	3	0	3	1	1	3	2	1	2	4	4	1	3	0	3	1	2	2	4	1	1	1	1	0
150325_1035_15	1	3	1	1	1	10	10	30	60	10	10	30	13.838	21.092	0	0	1	0	0	2	0	0	0	2	0	3	0	0	0	0	2	0	0	0	0	2	0	0	0	3	0	0	0	2	1	0	0	0	0
150324_1326_24	1	2	0	1	2	10	30	90	120	60	120	140	35.895	38.47	4	1	2	0	0	3	0	2	0	2	1	3	0	0	0	0	3	0	0	0	0	3	1	0	0	3	0	1	0	3	0	0	0	0	0
150325_1200_5	1	2	0	1	1	10	30	90	120	20	50	100	16.052	33.415	1	0	4	0	1	2	1	0	0	3	0	4	0	0	1	1	2	2	0	1	1	3	2	0	1	3	1	0	0	4	1	0	1	0	0
150325_1200_17	1	2	0	1	1	10	10	30	60	20	30	40	31.232	57.159	0	0	2	0	1	1	0	0	0	2	0	3	1	0	0	0	2	0	0	0	0	3	2	0	0	2	0	1	0	2	1	0	0	0	0
150325_1321_3	1	2	0	1	1	10	0	0	30	10	25	45	9.953	24.726	2	2	2	0	1	2	1	2	1	2	1	2	1	1	1	2	3	2	1	1	1	2	2	1	2	2	1	1	2	2	0	0	0	0	0
150325_1321_7	1	2	0	1	1	10	20	60	90	40	60	80	12.371	25.459	1	0	3	0	1	2	2	1	0	2	1	3	0	0	1	0	2	2	0	1	1	2	1	0	0	2	0	1	1	1	1	1	0	0	0
150325_0112_7	1	3	1	1	1	10	20	60	90	40	90	50	16.942	42.432	2	1	3	0	2	1	0	0	1	1	0	1	0	2	3	0	0	0	2	1	0	0	0	2	1	0	0	0	1	0	1	1	1	1	0
150325_0112_9	1	3	1	1	1	10	10	30	60	60	50	0	18.361	23.587	2	1	3	0	2	3	2	1	0	2	1	3	1	3	2	4	3	2	2	0	2	3	1	1	1	3	0	2	3	3	1	1	0	0	0
150325_0112_12	1	3	1	1	2	10	30	90	120	60	60	80	12.62	30.498	1	1	3	0	2	3	1	0	0	4	0	4	1	1	0	0	4	0	0	1	0	3	1	1	0	4	0	1	1	3	1	1	1	0	0
150325_0112_14	1	3	1	1	2	10	20	60	90	60	15	35	13.229	55.755	0	4	2	1	0	0	3	0	4	0	3	0	3	4	3	0	0	2	4	1	1	0	0	4	2	0	0	3	0	0	1	1	1	1	1
150325_0112_20	1	3	1	1	2	10	10	30	60	10	40	60	9.189	27.003	1	1	3	0	2	0	0	0	0	0	0	2	1	3	2	0	2	1	2	0	0	3	0	1	0	0	0	0	1	2	1	1	1	1	0
150325_0418_4	1	3	1	1	2	10	30	90	120	45	50	70	17.472	16.521	0	0	4	0	0	0	0	0	0	0	0	0	0	1	0	0	0	0	1	1	0	0	0	1	0	0	0	0	0	0	1	1	1	1	0
150325_0418_5	1	3	1	1	1	10	20	60	90	30	20	60	15.678	21.887	1	0	2	0	0	0	0	0	3	0	0	2	0	1	1	1	0	0	1	0	0	0	0	1	0	0	0	0	0	0	1	1	1	1	0
150325_1035_3	1	3	1	1	1	10	20	60	90	40	40	60	37.69	22.246	2	2	4	4	2	2	2	4	2	2	2	2	2	2	2	2	1	2	2	1	1	3	1	2	2	1	0	1	1	4	0	0	1	0	1
150325_1035_6	1	3	1	1	2	10	30	90	120	60	15	60	25.069	34.211	1	2	3	0	2	0	2	0	2	0	0	4	1	3	1	1	2	2	2	3	1	2	1	2	0	0	2	1	2	2	0	1	1	1	0
150325_1035_7	1	3	1	1	1	10	30	90	120	20	60	80	10.811	32.698	1	1	1	2	2	0	1	0	3	1	1	0	2	3	3	1	0	1	3	3	4	0	1	4	3	0	3	4	2	0	1	0	0	1	1
150325_1035_12	1	3	1	1	2	10	30	90	120	15	20	105	14.945	94.443	0	0	0	0	1	0	0	0	0	0	0	2	0	1	0	2	0	3	1	0	0	0	0	1	0	0	0	0	0	0	1	0	1	1	0
150325_1035_16	1	3	1	1	2	10	10	30	60	10	20	50	11.7	31.559	0	1	1	1	0	0	1	0	2	0	1	0	0	3	1	0	0	1	3	2	1	0	0	2	1	0	0	1	0	0	1	0	0	1	1
150322_0538_5	0	0	0	0	1	20	10	30	60	15	20	30	11.949	27.425	1	1	3	1	2	2	2	0	1	2	0	2	1	0	1	0	3	1	0	2	1	2	1	0	1	2	1	1	0	2	1	1	1	0	0
150322_0538_15	0	0	0	0	2	20	10	30	60	30	30	30	5.335	13.775	0	0	2	0	0	3	0	1	0	3	0	3	0	0	0	0	2	0	0	0	0	2	0	0	0	3	0	0	0	2	1	1	1	0	0
150322_0538_16	0	0	0	0	2	20	10	30	60	10	21	50	11.638	25.226	1	0	2	0	0	1	0	0	0	1	0	1	0	0	0	1	2	1	0	0	0	1	1	0	0	2	0	0	0	1	1	1	1	0	0
150326_1315_6	1	0	0	0	1	20	30	90	120	30	60	90	10.795	28.814	3	2	3	1	3	4	2	2	1	3	2	3	2	3	2	3	3	2	4	4	2	2	3	2	2	4	2	3	3	2	1	1	1	0	0
150326_1315_11	1	0	0	0	2	20	30	90	120	90	30	40	24.741	41.419	1	0	3	0	0	1	2	1	0	2	2	3	1	0	0	0	3	0	0	1	0	1	0	0	0	1	0	0	1	1	1	1	1	0	0
150326_1315_13	1	0	0	0	2	20	10	30	60	30	70	80	19.703	23.213	2	1	3	1	2	3	2	2	1	3	1	3	1	1	1	2	3	2	1	1	1	2	1	1	1	3	1	2	2	2	1	1	1	1	0
150327_0241_3	1	0	0	0	1	20	20	60	90	45	40	45	12.48	34.164	0	0	2	0	0	2	1	0	0	1	0	1	0	0	0	0	4	0	0	0	0	3	0	0	0	2	0	1	0	4	1	0	1	0	0
150327_0241_5	1	0	0	0	1	20	10	30	60	30	10	30	7.769	64.537	1	0	1	0	0	2	0	0	0	2	0	2	0	0	0	1	2	1	0	0	1	1	1	0	0	2	0	0	0	1	1	1	1	0	0
150327_0241_7	1	0	0	0	1	20	10	30	60	10	40	50	17.347	21.809	0	0	2	0	0	3	1	3	0	3	0	2	1	0	1	1	2	1	0	0	1	2	0	0	1	2	0	0	1	2	0	0	0	0	0
150327_0241_8	1	0	0	0	1	20	20	60	90	30	50	60	22.48	33.415	2	1	3	0	1	2	1	1	0	1	1	2	1	1	2	1	2	1	0	1	1	2	2	1	1	1	0	2	1	1	1	1	0	0	0
150327_0241_13	1	0	0	0	2	20	20	60	90	40	45	55	23.259	41.012	1	1	1	0	0	1	1	2	0	2	0	1	0	0	0	1	2	2	0	0	0	1	2	0	0	1	0	0	1	1	0	0	0	0	0
150327_0241_18	1	0	0	0	2	20	20	60	90	50	30	40	14.228	19.641	0	0	3	0	0	0	0	0	0	0	0	2	0	0	0	0	2	0	0	2	0	0	0	0	0	0	0	0	0	0	0	0	0	0	0
150318_1037_1	0	0	0	0	1	20	10	30	60	30	40	50	14.196	24.929	0	1	3	0	1	2	1	1	0	3	0	3	1	0	0	0	2	0	0	0	0	2	0	0	0	2	0	0	0	3	1	1	1	0	0
150318_1037_2	0	0	0	0	1	20	30	90	120	70	30	40	45.833	36.613	0	1	2	0	2	2	2	1	0	2	0	2	1	0	1	2	2	1	0	1	2	1	0	1	1	2	1	2	2	1	1	1	1	0	0
150318_1037_6	0	0	0	0	1	20	20	60	90	45	30	40	7.831	24.742	1	0	1	0	1	2	1	0	0	3	0	3	2	2	2	3	2	1	3	3	3	2	3	3	1	3	0	2	1	2	1	1	1	1	0
150318_1037_11	0	0	0	0	2	20	10	30	60	30	10	30	16.193	16.848	1	0	2	0	0	3	1	1	0	3	0	2	0	0	0	1	1	1	0	0	0	1	2	0	0	2	1	1	1	1	1	0	1	0	0
150318_1037_13	0	0	0	0	2	20	20	60	90	30	45	60	15.491	70.387	0	0	2	0	0	4	0	2	0	4	0	3	0	0	0	1	2	2	0	0	0	3	0	0	0	4	0	0	0	3	1	1	1	0	0
150320_1134_9	0	0	0	0	2	20	10	30	60	10	50	60	15.476	21.419	0	1	2	0	1	2	0	1	0	3	0	2	1	1	0	1	2	1	0	0	0	2	1	1	0	2	0	0	0	2	1	1	1	0	0
150320_1134_12	0	0	0	0	2	20	10	30	60	10	15	25	7.223	27.518	1	0	3	0	0	3	0	2	0	2	0	3	0	0	0	2	3	0	0	0	1	3	1	0	1	2	0	1	1	3	1	1	1	0	0
150325_1409_5	1	1	1	0	1	20	20	60	90	30	60	60	68.407	77.626	1	0	3	0	0	2	0	1	0	2	0	4	0	1	0	0	4	0	0	0	0	3	0	0	0	1	0	0	1	3	1	1	1	0	0
150325_1409_8	1	1	1	0	1	20	30	90	120	110	90	10	20.296	21.044	1	2	1	0	1	0	1	0	0	0	0	1	0	2	1	1	0	1	1	2	1	0	1	2	0	0	1	1	0	0	1	1	1	1	0
150325_1409_15	1	1	1	0	2	20	20	60	90	60	30	40	16.052	32.401	1	1	3	1	2	0	1	0	2	0	2	4	0	2	1	2	3	0	1	0	1	2	0	1	0	3	0	0	0	2	1	1	1	0	0
150325_1409_17	1	1	1	0	2	20	30	90	120	30	40	50	9.75	29.156	0	1	2	0	0	1	1	0	1	0	0	0	0	1	1	1	0	1	1	1	0	0	0	1	0	0	1	0	0	0	0	1	1	1	0
150326_1151_11	1	1	1	0	2	20	20	60	90	30	60	70	12.62	35.755	2	2	1	1	1	0	1	0	3	0	1	0	1	3	3	0	0	0	3	4	2	0	2	3	1	0	1	2	0	0	0	1	1	1	0
150326_1151_12	1	1	1	0	2	20	10	30	60	20	10	20	11.326	31.964	1	1	4	0	1	4	1	3	0	4	0	4	1	1	1	1	4	0	1	1	0	4	1	1	1	4	1	1	1	4	1	1	1	0	0
150326_1151_15	1	1	1	0	2	20	10	30	60	30	10	20	17.207	28.517	3	2	1	3	1	1	1	1	1	3	1	3	1	1	1	2	2	1	1	2	1	3	1	2	0	3	0	2	1	3	0	0	0	0	0
150326_1151_18	1	1	1	0	2	20	10	30	60	50	60	70	11.31	32.635	2	2	1	2	3	2	1	2	1	3	0	3	2	1	2	1	2	0	1	2	1	2	1	1	1	2	2	2	3	1	0	1	0	1	0
150326_1354_7	1	1	1	0	1	20	10	30	60	40	22	32	12.293	42.495	2	0	2	1	2	0	0	0	2	0	0	1	0	2	1	0	1	0	2	2	0	0	0	2	0	0	0	1	0	0	1	1	1	1	0
150326_1354_12	1	1	1	0	2	20	10	30	60	20	20	40	8.783	35.085	1	0	2	0	0	1	0	0	0	0	1	3	0	2	0	1	0	0	1	1	1	0	0	1	0	0	0	1	0	0	1	0	1	1	0
150326_1354_13	1	1	1	0	2	20	30	90	120	30	90	90	40.326	36.021	2	1	1	1	2	0	0	0	2	0	0	1	0	2	0	1	0	0	2	0	0	1	0	2	1	0	0	1	0	0	1	1	1	1	0
150321_0232_1	0	1	1	0	1	20	20	60	90	30	20	60	17.518	33.212	0	0	3	1	2	3	0	1	1	0	1	1	0	2	3	0	1	0	2	3	2	0	2	2	0	0	2	1	0	0	1	1	1	1	0
150321_0232_4	0	1	1	0	1	20	0	0	30	5	0	25	15.351	35.771	1	0	2	0	1	0	1	0	1	0	1	3	0	2	0	1	1	2	2	1	0	2	0	2	0	0	0	0	0	0	1	1	0	1	0
150321_0232_5	0	1	1	0	1	20	10	30	60	15	10	45	12.839	68.594	0	1	2	0	3	0	1	0	1	0	1	0	1	3	3	0	1	3	2	3	3	0	0	4	1	0	2	1	4	0	0	0	0	1	1
150321_0232_9	0	1	1	0	1	20	10	30	60	10	40	50	9.36	32.807	2	2	3	1	3	0	2	0	1	0	2	2	1	2	1	0	2	2	2	2	3	1	0	2	1	0	0	2	1	2	0	1	1	1	0
150321_0232_10	0	1	1	0	1	20	20	60	90	60	21	30	8.627	39.141	0	0	3	0	2	0	1	0	0	0	1	2	0	3	0	2	0	3	3	0	0	2	0	1	0	0	0	0	1	1	1	1	1	1	0
150321_0232_11	0	1	1	0	2	20	20	60	90	20	30	40	11.607	24.133	0	0	2	0	0	0	0	0	0	0	0	4	0	2	0	0	1	4	2	0	0	2	0	2	0	0	0	0	0	4	1	1	1	1	0
150321_0232_12	0	1	1	0	2	20	10	30	60	30	60	70	10.281	21.653	0	1	2	0	0	0	0	0	0	0	0	3	0	2	0	0	2	1	1	1	1	2	0	1	0	2	1	1	0	1	1	1	1	0	0
150321_0232_20	0	1	1	0	2	20	20	60	90	21	60	70	17.456	36.223	0	2	0	0	0	0	1	0	1	0	0	0	0	4	1	0	0	0	4	4	1	0	0	4	0	0	0	2	0	0	1	1	1	1	0
150317_1000_2	0	1	1	0	1	20	20	60	90	40	40	50	11.498	32.916	2	3	1	3	2	4	2	3	2	2	2	2	2	4	4	1	2	3	3	4	3	2	2	2	0	2	2	2	2	2	1	0	1	1	1
150317_1000_9	0	1	1	0	2	20	20	60	90	40	40	50	12.184	43.009	1	1	1	1	1	0	1	0	2	0	0	0	0	2	1	1	0	1	2	2	1	0	0	2	1	0	0	0	0	0	1	0	1	1	0
150319_1007_1	0	1	1	0	1	20	10	30	60	0	30	60	204.72	35.116	2	1	1	0	2	3	2	1	1	3	0	2	3	3	3	2	3	3	3	2	4	2	4	2	3	3	1	3	2	1	0	1	1	1	0
150319_1007_3	0	1	1	0	1	20	20	60	90	80	40	10	14.243	14.165	1	2	3	0	1	0	1	0	2	0	0	3	0	3	2	2	2	0	3	4	2	1	1	4	0	1	2	1	1	2	1	0	1	1	0
150319_1007_8	0	1	1	0	2	20	20	60	90	40	80	90	9.235	56.02	0	0	1	0	0	0	0	0	0	0	0	2	0	1	0	0	1	0	1	1	0	1	0	1	0	0	0	0	0	1	1	1	1	1	0
150319_1007_9	0	1	1	0	2	20	10	30	60	30	40	50	42.635	30.108	1	1	2	0	0	0	0	1	0	0	0	2	0	1	0	2	1	0	0	0	0	2	1	0	0	0	0	0	0	1	1	1	1	1	0
150319_1007_10	0	1	1	0	2	20	10	30	60	2	40	50	18.455	20.811	0	1	1	0	1	0	0	0	0	0	0	1	0	2	0	0	0	0	2	2	0	0	0	2	0	0	0	0	0	0	1	1	1	1	0
150322_0538_1	0	0	0	0	1	20	30	90	120	30	60	70	27.284	35.74	1	0	3	0	0	3	0	2	0	3	0	4	0	0	0	2	4	1	0	1	0	3	1	0	0	4	0	0	3	4	1	0	1	0	0
150322_0538_3	0	0	0	0	1	20	30	90	120	50	30	40	15.07	15.366	1	1	2	0	3	3	1	1	1	3	0	3	0	0	0	3	2	1	0	1	1	2	3	1	1	2	1	1	1	2	1	1	1	1	0
150326_1315_7	1	0	0	0	1	20	20	60	90	30	30	60	18.86	39.562	0	1	4	0	0	2	1	3	0	3	0	3	0	0	0	1	2	1	0	0	0	2	1	0	0	2	0	1	0	2	1	0	1	0	0
150326_1315_10	1	0	0	0	1	20	10	30	60	30	60	30	13.853	39.234	3	0	0	0	1	0	0	0	0	1	0	1	0	0	0	2	0	1	0	0	0	0	1	0	0	0	0	0	0	0	1	1	1	0	0
150326_1315_14	1	0	0	0	2	20	30	90	120	60	40	50	10.639	25.444	0	0	2	0	1	3	0	0	0	3	0	3	0	0	0	1	3	1	0	0	1	2	1	0	1	3	0	0	1	2	0	0	0	0	0
150326_1315_15	1	0	0	0	2	20	30	90	120	60	60	70	54.85	29.282	1	0	3	0	2	2	0	2	0	2	0	2	0	3	3	4	1	3	1	1	2	2	2	4	1	2	1	1	2	1	1	0	1	1	0
150326_1315_17	1	0	0	0	2	20	20	60	90	30	30	40	39.125	14.524	1	0	1	0	0	1	0	0	0	2	1	1	1	2	2	1	0	0	1	2	2	0	1	1	2	1	0	2	0	0	1	0	1	1	0
150326_1315_18	1	0	0	0	2	20	30	90	120	30	45	55	14.82	22.246	1	0	1	0	0	2	1	2	2	2	0	2	0	0	1	0	1	0	0	0	0	1	0	0	1	2	0	0	0	1	1	0	1	0	0
150327_0241_9	1	0	0	0	1	20	30	90	120	120	20	0	20.732	34.445	1	1	2	1	1	2	1	0	1	1	1	2	2	1	1	2	1	0	0	0	0	1	2	1	2	1	1	1	2	1	1	0	1	0	0
150327_0241_16	1	0	0	0	2	20	30	90	120	90	25	35	45.084	49.125	1	1	3	0	1	2	1	0	0	2	0	3	1	1	0	0	3	2	1	1	1	2	1	1	1	2	0	1	0	3	1	1	1	0	0
150325_1409_6	1	1	1	0	1	20	30	90	120	60	20	60	24.289	71.058	0	2	3	0	1	0	0	0	0	0	1	2	0	3	1	0	1	0	1	2	1	1	0	1	1	0	1	1	0	0	1	0	1	1	0
150325_1409_12	1	1	1	0	2	20	30	90	120	110	30	40	14.258	50.669	2	0	2	3	0	2	1	2	0	3	0	3	1	0	0	0	3	1	0	0	0	3	1	0	0	3	0	0	0	3	1	1	0	0	0
150326_1151_2	1	1	1	0	1	20	20	60	90	60	30	30	36.91	50.934	0	3	1	3	1	0	1	0	4	0	0	2	0	4	2	0	2	0	4	3	1	1	2	4	1	0	2	1	0	0	1	1	1	1	0
150326_1354_8	1	1	1	0	1	20	10	30	60	10	40	50	13.946	49.687	1	0	4	0	2	0	0	0	0	2	1	2	3	4	3	1	4	1	4	2	2	3	0	4	0	2	0	0	0	2	1	0	0	1	1
150326_1354_20	1	1	1	0	2	20	30	90	120	60	90	60	13.417	31.622	1	2	0	0	1	0	2	0	1	0	3	0	3	4	2	0	0	0	4	2	2	0	0	3	3	0	0	2	0	0	1	1	0	1	0
150317_1000_1	0	1	1	0	1	20	30	90	120	100	30	40	9.048	25.818	2	1	1	0	3	0	2	0	1	0	1	2	2	4	2	0	1	0	3	2	3	1	0	4	0	0	1	1	0	1	1	0	1	1	0
150324_1326_1	1	2	0	1	1	20	20	60	90	40	20	50	13.884	27.956	0	0	1	0	1	3	1	2	0	3	0	3	0	0	0	1	2	1	0	0	0	2	0	0	0	2	0	1	1	3	1	1	0	0	0
150324_1326_13	1	2	0	1	1	20	30	90	120	60	40	60	31.606	39.562	2	1	2	0	0	2	1	0	1	3	1	2	2	1	1	3	2	1	1	1	0	2	2	1	1	2	0	1	1	2	1	1	1	0	0
150324_1326_20	1	2	0	1	2	20	30	90	120	20	0	10	37.519	32.667	1	0	2	0	0	3	1	0	0	3	0	3	0	1	2	0	4	1	0	1	1	2	2	0	0	3	0	1	0	2	1	0	1	0	0
150325_1200_2	1	2	0	1	2	20	30	90	120	20	90	100	9.422	22.76	0	0	2	0	0	2	0	0	0	2	0	3	0	0	0	2	1	0	0	0	0	1	1	0	0	1	0	0	0	2	1	1	1	0	0
150325_1200_4	1	2	0	1	2	20	30	90	120	30	90	100	16.942	26.723	0	0	2	0	0	2	0	0	0	2	0	2	0	0	0	0	3	1	0	0	0	2	0	0	0	2	0	0	0	2	1	1	1	0	0
150325_1200_9	1	2	0	1	1	20	10	30	60	10	30	50	16.52	59.046	2	0	2	1	3	0	3	0	1	0	1	1	3	3	4	2	2	1	1	2	4	0	1	3	1	0	2	4	1	0	1	1	1	1	1
150325_1200_11	1	2	0	1	1	20	20	60	90	20	30	70	14.695	82.836	1	1	3	0	0	2	0	3	0	2	0	3	0	2	0	0	2	1	0	0	0	4	1	2	0	1	0	0	0	3	1	1	1	1	0
150325_1200_12	1	2	0	1	2	20	20	60	90	40	10	20	14.415	45.583	1	0	3	0	0	3	0	1	0	3	0	3	0	0	0	1	3	0	0	0	0	3	1	0	0	3	0	0	0	3	1	1	1	0	0
150325_1200_19	1	2	0	1	1	20	10	30	60	25	30	35	16.38	60.778	1	1	3	0	1	1	2	0	0	2	1	2	0	2	1	0	2	0	2	1	1	2	0	0	0	2	0	1	1	3	1	0	1	0	0
150325_1321_2	1	2	0	1	2	20	30	90	120	25	90	95	11.872	24.57	2	0	3	0	1	4	1	0	0	3	0	3	1	1	0	2	3	2	1	1	1	2	1	1	0	3	1	1	1	3	1	1	1	0	0
150325_1321_8	1	2	0	1	2	20	10	30	60	10	50	50	23.556	43.103	0	0	3	0	1	4	0	0	0	4	0	3	0	1	0	1	3	1	1	0	0	2	0	0	1	4	0	1	1	3	1	0	0	0	0
150325_1321_15	1	2	0	1	1	20	10	30	60	15	20	30	14.18	36.941	1	0	4	0	0	0	0	0	0	3	0	4	0	0	0	0	4	0	0	2	0	2	0	0	0	2	0	0	0	4	0	0	0	0	0
150325_1321_19	1	2	0	1	1	20	10	30	60	10	90	100	20.046	18.08	1	0	3	0	1	3	1	3	0	4	0	2	0	0	1	0	4	2	0	1	1	3	0	0	1	3	1	2	1	3	1	1	1	0	0
150325_0112_2	1	3	1	1	2	20	20	60	90	60	30	40	20.062	34.539	0	0	2	0	0	0	0	0	1	0	0	2	2	1	1	0	1	0	1	2	1	0	1	1	0	0	0	0	0	0	1	1	0	1	0
150325_0112_4	1	3	1	1	2	20	20	60	90	45	30	40	12.106	25.662	0	1	4	0	2	0	0	0	0	0	1	3	0	1	2	0	1	0	0	1	0	1	0	1	0	0	0	0	1	0	1	1	1	0	0
150325_0112_8	1	3	1	1	2	20	10	30	60	10	60	70	17.706	25.303	0	3	2	2	2	0	3	0	2	0	2	0	1	1	2	0	1	0	2	3	3	0	0	2	1	0	1	2	0	0	1	1	0	1	1
150325_0112_13	1	3	1	1	1	20	10	30	60	15	60	45	7.644	35.88	1	2	3	1	2	3	1	2	1	3	2	3	2	1	2	2	3	2	2	1	2	2	1	2	3	3	1	2	1	2	1	0	1	1	0
150325_0112_15	1	3	1	1	1	20	30	90	120	120	60	0	27.222	24.945	1	1	2	0	2	0	1	0	1	0	1	2	2	3	2	0	2	2	3	1	2	2	1	3	1	0	1	2	1	2	1	1	1	1	0
150325_0112_18	1	3	1	1	2	20	30	90	120	90	40	50	22.276	61.261	1	0	3	0	2	0	1	0	0	1	1	3	0	2	2	1	0	1	2	1	1	0	1	2	1	0	2	1	3	0	1	1	1	1	0
150325_0418_6	1	3	1	1	2	20	10	30	60	20	30	40	10.639	39.11	0	0	0	0	0	3	0	0	0	3	0	3	0	0	0	0	0	0	0	0	0	0	0	0	0	3	0	0	0	0	1	1	1	0	0
150325_0418_8	1	3	1	1	2	20	30	90	120	30	30	40	20.748	32.339	1	2	4	1	0	0	1	0	1	0	1	3	1	3	1	0	3	0	4	0	0	1	0	1	0	0	0	2	0	2	1	1	1	1	1
150325_0418_10	1	3	1	1	2	20	10	30	60	20	20	30	23.431	82.338	1	2	2	0	1	2	1	1	0	2	0	2	1	1	2	1	2	1	1	3	1	1	0	1	1	2	1	2	1	1	1	1	1	0	0
150325_1035_2	1	3	1	1	2	20	20	60	90	40	30	50	39.266	74.85	0	1	3	0	1	0	1	0	0	1	1	1	2	0	0	0	1	1	0	0	1	1	0	0	1	0	0	1	0	1	0	1	1	0	0
150325_1035_4	1	3	1	1	2	20	10	30	60	20	30	40	17.613	23.915	2	3	3	0	4	0	1	0	2	0	2	1	2	3	3	1	1	1	3	2	1	0	1	3	1	0	1	1	1	2	1	0	1	1	0
150325_1035_13	1	3	1	1	1	20	10	30	60	20	10	20	10.093	26.458	1	1	1	0	0	1	2	0	0	2	0	1	0	0	0	0	1	1	0	0	1	2	1	1	0	1	1	1	0	0	1	1	1	0	0
150325_1035_18	1	3	1	1	2	20	30	90	120	60	90	60	15.304	30.592	1	1	1	0	1	0	0	0	0	0	0	0	0	3	1	0	1	0	2	2	1	1	1	3	0	1	0	0	1	0	1	1	1	1	0
150325_1035_19	1	3	1	1	1	20	30	90	120	10	60	70	29.812	25.912	1	1	2	0	2	3	1	2	0	2	1	3	1	1	1	0	3	2	2	2	1	2	0	0	0	2	1	2	1	2	1	1	1	1	0
150324_1326_2	1	2	0	1	2	20	20	60	90	20	40	50	31.325	60.981	1	2	3	0	2	1	2	0	0	2	1	3	0	1	0	2	2	1	2	1	1	2	1	2	0	2	0	1	2	3	1	0	1	0	0
150324_1326_4	1	2	0	1	2	20	0	0	30	10	40	50	11.372	35.802	0	1	2	0	1	0	1	0	0	0	1	1	1	1	0	1	2	1	1	1	1	1	2	1	1	0	1	1	2	1	1	1	1	1	0
150324_1326_5	1	2	0	1	1	20	30	90	120	10	80	110	9.297	51.403	2	0	1	0	0	4	1	2	0	4	0	3	1	0	0	0	2	0	0	0	1	2	0	0	1	4	0	0	0	2	1	1	1	0	0
150324_1326_7	1	2	0	1	1	20	20	60	90	30	80	60	13.853	18.627	1	1	2	1	1	2	1	1	1	2	0	2	0	0	1	1	3	1	0	0	0	2	1	0	1	2	1	1	1	1	1	1	1	0	0
150324_1326_8	1	2	0	1	2	20	20	60	90	30	0	0	10.702	40.857	2	0	3	0	1	2	1	1	0	2	1	2	0	0	1	0	3	1	0	0	1	2	1	0	1	1	1	1	0	2	1	0	1	1	0
150324_1326_9	1	2	0	1	1	20	10	30	60	20	10	40	20.904	31.746	3	2	2	1	1	2	1	1	0	2	1	2	0	1	1	2	2	2	1	2	1	2	1	1	2	2	2	2	1	2	1	1	1	1	0
150324_1326_21	1	2	0	1	1	20	30	90	120	120	30	0	13.37	25.725	0	0	3	0	1	4	0	3	0	4	0	3	0	0	0	0	3	0	0	0	0	3	0	0	0	4	0	0	1	3	1	1	1	0	0
150325_1200_8	1	2	0	1	2	20	30	90	120	60	20	30	17.878	68.188	1	0	3	0	0	2	1	3	0	1	0	3	0	0	1	1	3	0	0	0	0	3	1	0	0	4	0	0	0	4	1	1	1	0	0
150325_1200_15	1	2	0	1	1	20	30	90	120	30	30	90	12.932	27.05	1	1	3	0	0	2	1	1	0	3	0	3	0	0	0	1	3	1	0	0	1	2	1	0	1	3	0	1	1	2	1	1	1	0	0
150325_1321_9	1	2	0	1	1	20	10	30	60	30	30	40	11.154	20.046	0	2	3	0	3	2	1	0	0	2	1	3	1	0	0	0	3	1	0	1	1	3	0	0	0	2	0	1	1	4	1	1	1	0	0
150325_1321_11	1	2	0	1	1	20	20	60	90	40	30	40	14.991	28.61	1	1	2	0	1	3	0	1	0	2	0	3	0	0	0	0	3	1	0	1	0	2	0	0	0	2	0	1	0	2	1	1	0	0	0
150325_1321_12	1	2	0	1	2	20	20	60	90	60	30	30	20.576	117.64	2	3	3	2	2	1	2	1	3	1	1	2	1	1	3	1	3	1	1	3	2	1	2	1	1	1	2	2	1	3	1	0	1	0	0
150325_0112_1	1	3	1	1	1	20	20	60	90	30	60	60	15.319	51.933	2	1	3	0	1	0	3	0	0	0	0	0	2	1	0	2	2	3	1	0	2	0	0	1	1	0	1	2	0	2	1	1	1	0	0
150325_0112_3	1	3	1	1	1	20	20	60	90	70	60	20	18.206	26.224	1	2	2	1	3	0	1	0	2	0	1	0	3	4	2	0	1	3	3	3	2	0	1	4	2	0	2	2	0	0	1	1	1	1	1
150325_0418_2	1	3	1	1	2	20	30	90	120	10	50	60	21.294	11.342	1	2	3	1	2	3	2	2	1	4	2	3	2	3	0	3	4	2	2	2	2	3	1	2	1	3	1	1	2	2	1	1	1	1	1
150325_0418_12	1	3	1	1	2	20	10	30	60	30	20	30	10.92	75.973	1	0	3	0	0	0	0	0	0	1	1	2	1	3	1	0	1	2	3	3	0	2	1	4	0	1	0	1	0	1	1	1	1	1	0
150325_0418_20	1	3	1	1	2	20	10	30	60	30	15	25	35.927	25.725	1	1	2	0	3	2	1	2	0	2	0	2	2	3	2	2	3	0	2	2	1	2	1	2	2	3	1	1	3	2	1	1	1	1	0
150325_1035_1	1	3	1	1	1	20	20	60	90	30	40	50	24.336	31.216	1	0	4	0	2	0	1	0	1	0	0	1	1	4	1	0	3	1	4	2	0	3	1	3	0	0	0	0	0	3	1	1	0	1	0
150322_0538_6	0	0	0	0	1	30	10	30	60	40	10	10	33.4	37.206	0	0	0	0	0	1	0	0	0	1	0	2	0	0	0	2	0	1	0	0	0	1	1	0	0	1	0	0	0	1	1	0	1	0	0
150326_1315_1	1	0	0	0	1	30	20	60	90	30	90	60	7.285	17.02	0	0	2	0	0	2	0	0	0	2	0	2	0	0	0	1	2	0	0	0	0	2	0	0	0	0	0	0	0	0	1	1	1	0	0
150326_1315_4	1	0	0	0	1	30	20	60	90	40	60	50	13.806	33.213	1	1	2	0	2	3	1	0	1	3	0	3	1	2	1	2	1	1	2	3	2	1	2	1	0	2	1	3	2	1	1	1	1	0	0
150327_0241_12	1	0	0	0	2	30	10	30	60	30	60	60	9.657	33.119	2	0	3	0	0	1	0	0	0	1	0	2	0	2	0	4	2	3	2	0	1	2	3	2	0	2	2	0	0	3	1	1	0	0	0
150327_0241_14	1	0	0	0	2	30	10	30	60	30	60	60	12.948	24.133	2	1	2	1	1	0	3	0	1	0	3	0	3	0	2	0	1	2	0	3	4	2	3	0	1	0	1	3	3	1	1	1	0	0	1
150327_0241_20	1	0	0	0	2	30	10	30	60	30	100	100	20.826	32.355	0	3	2	1	1	2	3	2	2	2	1	2	3	0	2	0	3	1	0	4	3	2	0	1	3	2	2	2	2	2	1	1	1	0	0
150318_1037_7	0	0	0	0	1	30	10	30	60	30	30	30	51.465	28.844	1	0	2	0	1	3	0	1	0	3	1	3	0	0	0	1	3	4	0	0	1	1	2	0	1	3	1	0	1	2	1	1	0	0	0
150318_1037_9	0	0	0	0	2	30	20	60	90	30	70	60	43.415	38.641	0	0	0	0	0	2	0	0	0	2	0	2	0	0	0	0	2	0	0	0	0	2	0	0	0	2	0	0	0	2	1	1	1	0	0
150318_1037_12	0	0	0	0	2	30	10	30	60	10	20	50	119.122	69.919	0	0	2	0	1	2	1	2	0	3	0	3	0	0	0	0	3	1	0	0	0	2	1	0	1	2	0	1	1	2	1	1	1	0	0
150320_1134_3	0	0	0	0	1	30	30	90	120	90	90	30	8.907	41.309	0	0	4	0	0	4	0	0	0	4	0	2	0	0	0	0	2	0	0	0	0	2	0	0	0	2	0	0	0	2	1	1	1	0	0
150320_1134_9	0	0	0	0	2	30	30	90	120	90	90	90	8.393	25.444	0	0	3	0	1	4	0	3	0	4	0	4	0	0	0	1	3	0	0	0	0	4	0	0	0	4	0	0	0	4	1	0	1	0	0
150325_1409_2	1	1	1	0	1	30	20	60	90	30	110	60	9.017	43.586	0	0	3	0	1	0	2	0	1	0	0	3	0	3	1	1	1	0	3	2	1	2	0	3	1	0	1	2	0	2	1	1	1	1	0
150325_1409_4	1	1	1	0	1	30	30	90	120	60	90	60	8.829	26.27	1	0	2	0	0	2	0	0	0	2	0	4	0	0	0	1	3	1	0	0	0	2	0	0	0	2	0	0	1	2	1	1	1	0	0
150325_1409_13	1	1	1	0	2	30	10	30	60	30	30	30	13.494	29.827	1	0	2	0	0	2	0	0	1	2	0	3	0	0	1	0	2	2	1	0	1	2	0	1	1	2	0	0	0	3	0	1	1	1	0
150325_1409_16	1	1	1	0	2	30	20	60	90	20	60	60	20.608	148.762	0	0	3	0	2	1	1	1	1	3	1	2	1	0	1	0	3	0	0	1	1	2	0	0	1	2	1	1	1	3	1	1	1	0	0
150326_1151_16	1	1	1	0	2	30	10	30	60	40	60	60	14.805	64.569	0	0	0	0	0	0	0	0	0	0	0	0	0	0	0	0	0	0	0	0	0	0	0	0	0	0	0	0	0	0	1	1	1	0	0
150326_1354_1	1	1	1	0	1	30	10	30	60	40	30	30	7.909	21.497	1	1	2	1	1	2	1	1	1	2	1	2	1	1	1	1	2	1	1	1	1	1	1	1	1	2	1	1	1	1	1	0	0	0	0
150326_1354_19	1	1	1	0	2	30	30	90	120	30	60	90	11.076	36.317	1	2	4	4	4	0	2	0	2	0	3	0	2	3	4	4	0	2	4	4	3	0	1	3	4	0	3	3	0	0	1	1	0	1	0
150321_0232_6	0	1	1	0	1	30	10	30	60	10	30	50	36.255	26.707	1	3	0	0	3	0	1	0	1	0	1	0	1	4	2	0	1	4	3	4	4	1	0	4	3	0	3	3	2	0	0	0	0	1	0
150317_1000_11	0	1	1	0	2	30	10	30	60	15	30	45	30.95	38.36	0	1	1	2	1	1	3	1	0	1	4	2	2	2	1	0	4	1	2	1	3	2	0	2	2	1	1	3	1	2	1	1	0	1	0
150322_0538_4	0	0	0	0	1	30	10	30	60	30	90	90	17.612	28.766	1	0	1	0	0	2	0	1	0	1	0	2	0	0	0	4	1	0	0	0	0	1	1	0	0	1	0	0	0	1	0	0	1	0	0
150322_0538_9	0	0	0	0	2	30	20	60	90	60	30	30	8.424	34.32	0	0	2	0	2	4	0	2	0	4	0	4	0	0	0	0	4	1	0	0	0	2	0	0	0	4	0	0	2	4	1	1	1	0	0
150322_0538_11	0	0	0	0	2	30	20	60	90	30	50	60	8.346	27.955	1	0	0	0	1	2	1	0	0	1	0	0	1	0	0	0	1	1	0	0	1	2	1	0	0	2	0	1	0	1	1	1	1	0	0
150326_1315_5	1	0	0	0	1	30	20	60	90	60	60	30	26.099	26.364	1	0	3	0	0	4	0	3	0	4	0	4	0	0	0	0	3	0	0	0	0	4	0	0	0	4	0	0	0	4	0	0	1	0	0
150326_1315_8	1	0	0	0	1	30	20	60	90	45	30	45	63.476	62.744	1	0	2	0	0	1	0	0	0	2	0	3	0	0	0	0	3	0	0	2	0	3	0	0	0	2	0	0	2	1	1	1	0	0	0
150326_1315_12	1	0	0	0	2	30	10	30	60	50	30	30	12.746	41.013	0	1	2	0	0	4	0	0	0	2	0	4	0	0	0	1	3	0	0	0	0	4	1	0	0	4	0	0	1	4	1	0	1	0	0
150326_1315_16	1	0	0	0	2	30	20	60	90	60	30	30	13.822	18.034	1	1	2	1	2	1	0	0	0	1	0	2	0	1	2	1	0	2	2	2	2	0	2	1	1	0	1	1	1	0	0	1	1	1	0
150327_0241_6	1	0	0	0	1	30	20	60	90	25	90	65	23.042	44.913	1	0	2	0	2	1	1	2	0	1	0	2	0	0	0	2	1	1	0	1	1	2	2	0	2	1	2	2	2	1	1	1	0	0	0
150327_0241_19	1	0	0	0	2	30	20	60	90	20	120	120	47.19	28.081	1	0	2	0	1	2	1	1	0	2	0	2	0	1	0	1	3	1	0	0	1	2	0	0	0	2	0	0	0	2	0	1	1	0	0
150320_1134_14	0	0	0	0	2	30	10	30	60	30	30	30	68.468	73.226	1	0	2	0	0	1	0	0	0	1	0	2	0	0	0	0	2	1	0	0	0	1	0	0	0	0	0	0	0	1	1	0	1	0	0
150325_1409_1	1	1	1	0	1	30	10	30	60	10	30	50	11.7	27.019	1	0	2	0	0	1	0	0	0	4	0	2	0	0	0	0	1	1	2	0	1	0	0	1	0	4	0	0	0	1	1	1	0	0	0
150325_1409_7	1	1	1	0	1	30	20	60	90	40	30	50	17.394	41.917	1	0	3	0	1	2	1	0	0	2	0	3	1	2	0	0	1	0	1	1	1	3	0	1	0	3	0	1	0	3	1	1	1	0	0
150325_1409_9	1	1	1	0	1	30	10	30	60	20	20	40	31.793	39.265	1	1	3	0	2	0	2	0	1	0	1	2	2	3	1	2	2	0	2	1	1	2	2	2	1	1	1	1	2	3	1	1	1	0	0
150325_1409_14	1	1	1	0	2	30	30	90	120	90	60	60	22.823	32.744	0	0	2	0	1	0	2	0	0	4	0	3	1	2	1	2	3	2	1	0	1	3	1	1	1	4	0	2	2	2	1	1	1	1	0
150325_1409_18	1	1	1	0	2	30	20	60	90	90	110	110	13.073	16.926	0	3	4	1	1	0	1	0	0	0	0	3	0	3	2	0	2	1	3	3	1	2	0	2	0	0	0	2	0	2	1	1	1	0	0
150326_1151_5	1	1	1	0	1	30	10	30	60	59	20	1	18.518	33.134	2	2	1	0	2	0	3	0	0	1	1	0	1	2	1	1	0	2	1	1	2	0	1	2	1	0	2	1	2	0	0	0	1	1	0
150326_1151_10	1	1	1	0	2	30	10	30	60	60	10	10	14.493	45.209	0	0	3	0	1	0	1	0	0	0	0	0	0	4	0	2	0	1	4	1	0	3	1	3	0	0	1	0	0	3	1	0	1	1	0
150326_1151_17	1	1	1	0	2	30	10	30	60	60	60	60	49.11	12.979	1	1	4	0	1	2	1	2	0	4	0	0	0	1	0	1	2	2	2	1	1	2	1	2	0	4	1	2	0	3	1	1	1	1	1
150326_1354_3	1	1	1	0	1	30	20	60	90	90	30	30	13.791	59.889	1	0	1	0	0	0	0	0	0	1	0	0	0	1	0	0	0	0	0	0	0	0	0	0	0	0	0	0	0	0	1	1	0	0	0
150326_1354_5	1	1	1	0	1	30	30	90	120	60	60	60	16.739	86.596	1	0	3	0	0	2	1	0	0	1	0	1	0	0	0	1	3	1	0	0	1	2	0	0	1	2	0	0	0	3	1	1	1	0	0
150326_1354_9	1	1	1	0	1	30	30	90	120	60	30	30	24.04	24.04	0	0	2	0	0	0	0	1	0	0	0	3	0	0	0	2	0	0	0	0	0	1	0	0	0	0	0	0	0	0	1	1	1	0	0
150326_1354_10	1	1	1	0	1	30	20	60	90	90	60	60	17.847	41.091	0	0	0	0	0	2	1	0	0	0	0	3	1	1	0	1	2	1	0	1	0	0	0	1	0	0	0	0	0	0	1	0	1	0	0
150326_1354_15	1	1	1	0	2	30	30	90	120	60	60	60	12.293	13.104	0	2	1	1	3	0	1	1	2	0	1	0	1	3	1	1	2	3	3	2	2	1	1	3	1	0	1	2	1	1	1	1	1	1	0
150326_1354_16	1	1	1	0	2	30	10	30	60	30	60	30	11.06	18.814	2	1	3	0	1	3	0	3	0	3	0	3	0	2	0	1	2	0	0	2	0	2	0	1	2	3	0	1	1	2	1	1	0	1	0
150321_0232_7	0	1	1	0	1	30	0	0	30	0	60	30	16.256	27.799	0	1	2	1	0	0	1	0	3	0	1	0	1	4	3	0	0	2	4	3	2	0	0	4	1	0	2	2	0	0	1	1	1	1	0
150317_1000_6	0	1	1	0	1	30	10	30	60	60	50	50	4.243	21.762	1	2	2	1	0	0	1	0	2	0	0	0	1	3	3	0	0	0	2	2	1	0	0	2	1	0	1	1	0	0	1	1	1	1	1
150317_1000_8	0	1	1	0	2	30	20	60	90	30	100	60	10.795	17.019	0	1	3	1	1	0	1	0	2	0	0	0	0	3	2	0	0	0	2	1	1	0	1	2	1	0	1	1	0	0	1	0	1	1	0
150317_1000_12	0	1	1	0	2	30	0	0	30	0	60	30	39.765	22.901	0	1	4	0	0	0	1	0	0	2	0	4	0	0	0	1	4	1	1	0	1	4	0	0	0	1	0	1	0	4	0	0	0	0	0
150325_0112_11	1	3	1	1	1	30	10	30	60	1	50	59	44.413	45.521	1	2	2	0	1	0	1	0	1	0	0	2	1	2	1	0	2	1	1	2	1	1	0	1	1	0	1	1	0	0	1	0	1	1	0
150325_0112_17	1	3	1	1	1	30	20	60	90	40	90	50	22.168	60.044	1	1	3	0	1	2	1	2	0	3	0	3	1	0	0	1	3	1	0	1	1	3	1	1	1	4	0	1	2	4	0	1	1	0	0
150325_0418_7	1	3	1	1	1	30	20	60	90	18	20	72	7.426	64.6	1	1	3	0	0	3	1	4	0	2	0	3	1	1	0	0	3	1	1	0	1	3	0	1	0	2	0	1	0	3	1	1	1	0	0
150325_0418_13	1	3	1	1	1	30	30	90	120	30	120	90	21.434	27.737	1	1	2	0	2	1	2	0	1	1	1	2	1	1	2	2	2	2	1	1	1	1	1	0	2	1	1	2	0	2	1	1	1	1	0
150325_0418_16	1	3	1	1	2	30	10	30	60	10	30	30	14.352	22.854	4	0	2	0	0	2	0	0	0	2	1	2	0	0	0	1	3	1	1	0	0	4	1	0	1	2	0	0	0	3	1	1	1	1	0
150325_1035_11	1	3	1	1	1	30	10	30	60	5	10	10	64.647	37.285	0	2	2	1	2	0	1	0	1	0	0	2	1	3	1	0	1	0	2	2	2	0	0	2	0	0	1	1	0	0	0	1	1	1	1
150324_1326_6	1	2	0	1	2	30	20	60	90	80	10	10	7.238	36.629	0	0	2	0	0	2	0	1	0	1	0	1	0	0	0	0	3	1	0	0	0	3	0	0	0	2	0	1	0	2	0	1	1	0	0
150324_1326_14	1	2	0	1	2	30	20	60	90	40	60	60	22.698	32.948	2	3	2	4	2	2	2	2	3	2	4	1	3	1	3	1	2	2	2	2	1	2	2	3	2	2	2	2	1	3	1	1	0	1	0
150324_1326_19	1	2	0	1	1	30	20	60	90	90	15	0	20.265	23.354	0	0	0	0	0	1	0	4	0	1	0	1	0	0	0	0	4	2	0	0	0	4	0	0	0	1	0	0	0	3	0	0	0	0	0
150324_1326_22	1	2	0	1	2	30	20	60	90	30	120	120	34.913	72.182	1	1	0	0	1	3	1	0	0	3	0	4	2	0	2	0	3	4	0	2	2	0	0	1	2	3	1	2	0	2	1	1	1	1	0
150324_1326_23	1	2	0	1	1	30	10	30	60	20	30	40	7.598	52.214	1	0	2	0	0	2	0	0	0	2	0	2	0	1	0	1	2	2	0	0	0	1	1	1	0	2	0	1	1	2	1	0	1	1	0
150325_1200_1	1	2	0	1	1	30	20	60	90	90	20	0	28.002	79.233	0	1	4	0	0	1	0	1	0	1	0	4	0	0	0	0	4	1	0	0	0	4	0	0	0	3	0	0	0	4	1	1	1	0	0
150325_1200_3	1	2	0	1	1	30	20	60	90	20	20	70	18.814	35.225	1	0	4	0	0	4	0	4	0	4	0	4	0	0	0	0	4	0	0	0	0	4	0	0	0	4	0	0	0	4	1	1	1	0	0
150325_1200_6	1	2	0	1	2	30	10	30	60	50	20	20	32.479	25.132	0	0	3	0	2	2	1	0	0	1	1	2	1	1	0	0	1	2	2	0	1	2	2	1	0	2	0	1	1	2	1	0	1	1	0
150325_1200_7	1	2	0	1	1	30	20	60	90	20	50	70	28.985	21.684	1	0	4	0	2	4	1	0	0	3	0	3	1	2	1	1	3	2	2	1	1	3	1	1	2	3	1	1	1	3	1	1	1	0	0
150325_1200_13	1	2	0	1	1	30	10	30	60	60	30	0	22.448	25.428	0	0	4	0	0	4	0	3	0	4	0	4	0	0	0	0	4	1	0	0	0	4	0	0	0	4	0	0	0	4	1	1	1	0	0
150325_1200_16	1	2	0	1	2	30	20	60	90	50	60	60	60.17	36.598	1	0	3	0	0	3	0	1	0	3	0	3	0	0	0	1	3	0	0	0	0	3	0	0	0	3	0	1	0	3	1	1	1	0	0
150325_1321_1	1	2	0	1	1	30	20	60	90	90	25	25	25.179	20.218	0	1	2	0	0	3	0	2	0	3	0	3	0	0	0	1	2	0	0	1	1	2	0	0	0	3	0	1	0	1	0	0	0	0	0
150325_1321_6	1	2	0	1	2	30	10	30	60	60	50	0	19.313	17.878	0	0	0	0	0	0	0	0	0	0	0	0	0	0	0	0	0	0	0	0	0	0	0	0	0	0	0	0	0	0	1	1	0	0	0
150325_1321_14	1	2	0	1	2	30	10	30	60	20	50	40	16.255	38.267	0	0	2	0	0	4	0	1	0	4	0	2	0	1	0	0	2	1	0	0	0	3	1	0	0	4	0	0	0	3	1	1	1	0	0
150325_1321_17	1	2	0	1	1	30	30	90	120	60	90	90	8.33	15.943	3	3	2	0	2	3	0	0	0	3	0	3	0	0	0	0	3	0	0	0	0	2	0	0	0	3	0	0	0	2	1	0	1	0	0
150325_1321_18	1	2	0	1	2	30	30	90	120	90	60	30	27.004	30.186	0	0	4	0	1	4	0	0	0	4	0	4	0	0	1	0	4	0	0	0	0	4	0	0	0	4	0	0	0	4	1	1	1	0	0
150325_0112_5	1	3	1	1	1	30	30	90	120	60	90	60	24.134	21.169	0	0	4	0	0	2	0	0	0	3	0	4	0	0	0	1	3	0	0	0	0	3	0	0	0	3	0	0	0	4	1	1	1	0	0
150325_0112_6	1	3	1	1	2	30	30	90	120	90	60	60	5.257	44.694	1	0	3	0	1	0	0	0	0	1	0	2	0	1	1	0	0	0	0	1	1	1	2	1	0	0	0	0	0	0	1	1	1	1	0
150325_0112_16	1	3	1	1	2	30	20	60	90	90	15	15	10.468	22.558	0	0	4	0	0	0	0	0	2	0	0	3	0	4	0	0	0	0	3	0	0	1	0	3	0	0	0	1	0	0	1	1	0	1	0
150325_0418_1	1	3	1	1	1	30	20	60	90	50	10	40	11.497	29.641	1	0	3	0	0	2	1	2	0	2	0	4	0	0	0	0	4	1	1	0	1	3	0	0	1	2	0	1	0	3	1	1	1	0	0
150325_0418_3	1	3	1	1	1	30	10	30	60	60	10	0	5.382	13.214	0	1	4	0	1	0	1	0	2	0	0	0	0	2	0	0	0	1	2	0	0	3	0	2	0	0	0	1	0	3	1	0	0	1	0
150325_0418_14	1	3	1	1	2	30	30	90	120	120	30	30	6.739	15.928	1	0	0	0	0	0	1	0	0	0	1	0	0	1	0	0	1	0	1	0	0	0	0	1	0	0	0	0	0	0	1	1	1	1	0
150325_1035_5	1	3	1	1	1	30	10	30	60	15	60	60	21.076	28.205	0	1	3	0	0	1	1	0	0	0	0	3	0	1	0	3	3	0	1	0	0	3	0	1	0	2	0	0	0	3	1	1	1	0	0
150325_1035_8	1	3	1	1	2	30	10	30	60	20	15	40	16.177	17.613	1	0	0	0	1	0	1	0	0	0	2	1	2	2	2	2	3	1	2	1	1	1	1	1	2	0	0	4	2	1	1	1	1	0	0
150325_1035_17	1	3	1	1	1	30	20	60	90	90	60	60	12.542	13.978	0	0	4	0	0	4	1	1	2	1	2	1	2	1	2	1	1	2	1	2	2	1	2	1	2	2	1	2	1	2	1	1	1	0	0
150325_1035_20	1	3	1	1	2	30	20	60	90	60	90	30	15.803	46.458	1	1	4	0	2	1	1	1	2	2	0	2	0	1	2	4	2	1	1	0	0	3	0	1	0	2	0	1	2	2	1	0	1	0	0
[truncated: 99 more columns]
